# Supplementary material for: Fluctuating methylation clocks for cell lineage tracing at high temporal resolution in human tissues
Source: Nat Biotechnol. 2022 Jan 3;40(5):720–30. doi: 10.1038/s41587-021-01109-w (PMC9110299; doi:10.1038/s41587-021-01109-w)
Supplement: Supplementary file 4 — The fCpG loci identified and the β values of the intestinal samples. [file 41587_2021_1109_MOESM4_ESM.csv]

	A14	A15	A6	A6-2	KS22	KS24	KS25	KS26	E1	E2	E3	E5	F6	F7	F9	F10	M5	M7	M8	M9	BS10	BS8	BSs6	BSs7	N1	N2	N3	N4	CE19	CE20	CE21	CE18	EAN10	EAN11	EAN12	EAN9	KC27	KC28	KC29	KC30	KN4	KN5	KN6	KN2	NA10	NA5	NA6	O5	O6
cg00023363	0.046563482999999996	0.596564335	0.521186217	0.094335784	0.070004481	0.6076667960000001	0.877373339	0.922629273	0.509763536	0.930058633	0.051677800999999995	0.9281337709999999	0.6719281290000001	0.573442468	0.8574697520000001	0.593850759	0.8950913690000001	0.646934363	0.581759812	0.241035799	0.9359993109999999	0.547170522	0.9020344309999999	0.928822472	0.037827561	0.9097879729999999	0.031833164	0.934117327	0.558089588	0.071021158	0.50795609	0.408736624	0.8547692729999999	0.587550146	0.922445167	0.580316384	0.5274572479999999	0.487135947	0.544224099	0.515863135	0.500747	0.932418058	0.066166931	0.534952755	0.067562948	0.936419695	0.9162565420000001	0.04202819	0.5227194239999999
cg00027162	0.053722596	0.156141301	0.048285207999999996	0.149105878	0.9015465490000001	0.542855184	0.033235765	0.337369275	0.6221043589999999	0.03639638	0.539841618	0.954510355	0.5770558029999999	0.497599605	0.6612989770000001	0.28997563	0.724206105	0.6443169870000001	0.634513755	0.311027951	0.539395712	0.08608112	0.88469932	0.036901327000000005	0.671050563	0.580843253	0.07240730599999999	0.039378315	0.9217240879999999	0.584729629	0.572778883	0.531082145	0.545215776	0.076465176	0.589843255	0.564699898	0.50194513	0.48975891200000005	0.510803685	0.910683514	0.047043329	0.90413343	0.49325147	0.314354368	0.24028819199999998	0.7656127229999999	0.397463675	0.46311897799999996	0.047461692
cg00033950	0.050418448	0.484275704	0.142774127	0.7026207179999999	0.7983875690000001	0.454616805	0.432942675	0.234361682	0.035942651	0.560384546	0.7108470240000001	0.8517708690000001	0.041600878	0.22289979699999998	0.521455608	0.642780034	0.453050477	0.7612900659999999	0.445465795	0.34562103200000005	0.47085876299999996	0.12693094	0.513741396	0.527566781	0.5546659629999999	0.052818857999999996	0.116498221	0.9349625659999999	0.895004702	0.246154548	0.265755701	0.41352889600000003	0.48493218899999996	0.5417005429999999	0.530445718	0.581043387	0.41891117899999997	0.051791551	0.701987415	0.493780947	0.39964319200000004	0.09887875900000001	0.580480356	0.5910682279999999	0.861434516	0.406817421	0.447889676	0.294903976	0.517127524
cg00039795	0.94174023	0.530310661	0.1514524	0.651503727	0.9287711609999999	0.487470822	0.47892824700000003	0.04599377	0.43712426299999996	0.9033542609999999	0.5211445920000001	0.93293492	0.43841019	0.623769218	0.54742882	0.09937155800000001	0.395186078	0.955209615	0.919281879	0.578698472	0.100111008	0.855088183	0.553810066	0.492328835	0.260150299	0.862532787	0.493518355	0.492996179	0.437770612	0.500388834	0.9114470809999999	0.908159029	0.905851449	0.534220602	0.12181665800000001	0.49626599899999996	0.522451737	0.421742144	0.511870099	0.035780492000000004	0.655556331	0.9225432240000001	0.933041802	0.517298479	0.59184002	0.51023779	0.573223922	0.299649918	0.934498596
cg00062496	0.04210291099999999	0.515518784	0.46079261	0.067584053	0.445151345	0.514713714	0.462387657	0.9224164970000001	0.47223356899999996	0.857249083	0.047829884	0.54996383	0.564853701	0.426803989	0.313397039	0.927967084	0.493441067	0.878733937	0.488661203	0.54324655	0.023132135	0.460095281	0.494772079	0.498697217	0.270929657	0.910908646	0.404593401	0.36888653200000004	0.9129576209999999	0.477977585	0.437466626	0.477144908	0.44761353	0.43623103	0.815966058	0.024788678999999997	0.438005479	0.023906802999999997	0.022745852999999996	0.437850635	0.44798434	0.47642924799999997	0.061313313	0.153930445	0.932757775	0.436240595	0.914945268	0.886473528	0.848487257
cg00069760	0.072661604	0.484436824	0.21744604399999998	0.606713309	0.885202053	0.057658533	0.253174482	0.455302836	0.21434630899999998	0.12175990800000001	0.948208678	0.567910542	0.046605089	0.383614656	0.268074023	0.133549009	0.9064848090000001	0.45539055700000003	0.6376418660000001	0.576164917	0.546170762	0.5986429329999999	0.45364495200000005	0.9336297729999999	0.323195198	0.632244226	0.04144879	0.596201685	0.585176987	0.535514968	0.378318445	0.637171749	0.562197391	0.503015235	0.24757998399999998	0.550124597	0.535820073	0.053561925	0.914146065	0.05149297	0.551052125	0.11285762699999999	0.535593707	0.5492109270000001	0.113225694	0.575034921	0.842561908	0.346562352	0.69745031
cg00093971	0.505590224	0.37113488	0.842979598	0.200808956	0.830429395	0.814907629	0.664085681	0.48827118	0.48852046	0.187803622	0.401799932	0.904674972	0.427940196	0.179450343	0.47434903700000003	0.8118468459999999	0.039705661	0.9209271790000001	0.5251088979999999	0.501648552	0.064782303	0.793250233	0.48004999200000004	0.033981184	0.075395008	0.897340537	0.495531261	0.474857551	0.537216331	0.501946471	0.849812839	0.329343315	0.07325926	0.607304815	0.09568282800000001	0.504553011	0.468037465	0.81908591	0.486053214	0.476511864	0.412086386	0.89099053	0.91670888	0.8902148209999999	0.912543703	0.41218267399999997	0.8655627359999999	0.498597533	0.8622777890000001
cg00094538	0.07209661099999999	0.646524981	0.050093317000000005	0.073251201	0.933140596	0.165081662	0.5125402020000001	0.7265043590000001	0.946170572	0.045555288	0.059313925	0.573582302	0.557412521	0.6455587429999999	0.490127252	0.07116561	0.062254607	0.916233808	0.890769467	0.5065777579999999	0.034254256000000004	0.034927202000000004	0.09831337	0.568669365	0.92263814	0.9028859290000001	0.043573201	0.529933595	0.039093407999999996	0.517204592	0.6385414460000001	0.062630075	0.605612767	0.909043527	0.92814299	0.5480993710000001	0.05356671	0.054081606	0.492764921	0.5820927770000001	0.81972082	0.9387713240000001	0.586736121	0.591552465	0.6625912820000001	0.559559971	0.534278283	0.045852297	0.568089058
cg00120481	0.895892213	0.067239092	0.649022271	0.26458676600000003	0.7353433540000001	0.651542618	0.072137627	0.554015613	0.624520736	0.57537976	0.940954638	0.155407396	0.9204188640000001	0.277733617	0.588985496	0.63938202	0.927236023	0.659018169	0.054508677	0.90468402	0.9074488890000001	0.865718608	0.09208211599999999	0.525346592	0.9320039940000001	0.10757855699999999	0.040095765	0.582630929	0.912787115	0.5944419329999999	0.516010845	0.87436657	0.905792514	0.59405901	0.052168242000000004	0.10403923300000001	0.56666042	0.87049952	0.539851462	0.037612238	0.057504781	0.57855898	0.047762133	0.043631052999999996	0.052366802999999996	0.579411885	0.08054695	0.038920679	0.506604604
cg00128517	0.44867576299999995	0.875531752	0.558502295	0.381741879	0.41022825799999996	0.490256058	0.08376027700000001	0.053378958	0.5153597129999999	0.49281875700000005	0.8712308329999999	0.94645694	0.107375714	0.873071653	0.87614378	0.522360969	0.945558498	0.583225995	0.879120366	0.156118583	0.43405862100000003	0.497570787	0.100609376	0.935553403	0.8420162370000001	0.46534780000000003	0.848379615	0.9130054259999999	0.18342851699999999	0.530318361	0.48231851	0.172794715	0.602947755	0.496464741	0.658053139	0.546143581	0.126804162	0.8482672929999999	0.909127619	0.056392476	0.936248876	0.291313559	0.8863831740000001	0.500643434	0.5443558239999999	0.6219029110000001	0.944401642	0.5130717020000001	0.22398426600000002
cg00129883	0.476422181	0.44895379799999996	0.239629323	0.04199488	0.778950065	0.043034642000000005	0.31249508	0.467659301	0.022219851000000002	0.9340444520000001	0.5518845410000001	0.34287602899999997	0.409767382	0.086143654	0.064228064	0.319818471	0.358484724	0.611914816	0.400799313	0.414718439	0.018296509	0.48765498799999996	0.903321305	0.322033005	0.41307759200000005	0.922948245	0.369908474	0.9191569490000001	0.43713017	0.107069165	0.03351955	0.037050345	0.503412208	0.03585928	0.463592027	0.068534228	0.375822499	0.8060843870000001	0.179831325	0.8861987709999999	0.467786892	0.428504464	0.410169955	0.806741322	0.8870660370000001	0.389759533	0.530751593	0.437941294	0.8050742340000001
cg00133116	0.93972124	0.44790081600000003	0.540221561	0.022794738	0.8966118609999999	0.041880781	0.476556214	0.9290805990000001	0.871874803	0.8378778929999999	0.39073673600000003	0.871427045	0.42517383	0.33909985600000003	0.160170716	0.51627009	0.49852166299999995	0.416530067	0.096051464	0.787016617	0.49476924	0.7109868	0.784088769	0.766281013	0.72350214	0.403134736	0.503580954	0.9094509059999999	0.50598836	0.7212502209999999	0.899958107	0.923139575	0.061082660999999996	0.026156823	0.084449426	0.80153441	0.7656756990000001	0.10792557300000001	0.49147753200000005	0.390931798	0.5356742320000001	0.822113751	0.864202372	0.845906415	0.555288698	0.844587125	0.84759189	0.491196533	0.300435739
cg00165853	0.032709625	0.502074282	0.829410647	0.7893675609999999	0.9179941420000001	0.5123964679999999	0.934412135	0.945333933	0.94678675	0.948928715	0.04305874	0.46720107200000005	0.47022349700000005	0.9071128279999999	0.935897586	0.355871769	0.532778242	0.48642683299999995	0.46370223299999996	0.09948138699999999	0.37557902299999996	0.5114153770000001	0.48481366200000003	0.5302713729999999	0.567073994	0.380930098	0.031443735	0.817605591	0.08228842	0.911296175	0.940243646	0.515774152	0.483397915	0.5254832779999999	0.44820593200000003	0.469597781	0.8736747090000001	0.491765539	0.9148246259999999	0.9403932859999999	0.942403062	0.911158905	0.513576179	0.8888874	0.6145017070000001	0.022012108	0.514494102	0.494509976	0.035556622
cg00169205	0.42402076299999997	0.10507719900000001	0.858990134	0.842997883	0.896518728	0.06302774	0.43667351600000004	0.488654243	0.8702155999999999	0.93787889	0.465075635	0.110771479	0.521389949	0.270169046	0.571248832	0.182884607	0.7374205770000001	0.871487448	0.19744355800000002	0.818830224	0.8319879459999999	0.179881355	0.566559191	0.049473645	0.46952460799999995	0.052361557999999996	0.073109877	0.860819103	0.12617013300000002	0.463950432	0.894410142	0.867349684	0.7716888359999999	0.8343887259999999	0.864338087	0.073279369	0.053946567	0.476409445	0.45031471700000003	0.455968758	0.485755061	0.502613687	0.8548477790000001	0.6425866610000001	0.9128701020000001	0.588125975	0.9034591890000001	0.056723731	0.509647449
cg00195689	0.032639178	0.265999066	0.518558285	0.5687321870000001	0.465498405	0.493759767	0.046609632000000005	0.4614155	0.934726822	0.9407162259999999	0.47248133	0.923936388	0.942150712	0.9060237179999999	0.49294534100000004	0.900290473	0.521058878	0.5443027810000001	0.043852957000000005	0.049338042	0.926344403	0.39535597	0.07547902599999999	0.926166805	0.701638647	0.85281462	0.934021168	0.48387399799999997	0.939859016	0.9399580820000001	0.936163463	0.942186392	0.903066913	0.878980546	0.535870359	0.507186171	0.8561846209999999	0.912909642	0.48195292700000003	0.485246423	0.522089974	0.920625482	0.5021436420000001	0.138903844	0.033378107000000004	0.212085534	0.807368317	0.039389577	0.031954385
cg00196200	0.555359661	0.94982882	0.568336438	0.904314381	0.045927429000000006	0.327802783	0.291376764	0.156759703	0.444895517	0.066482633	0.942448162	0.586485147	0.542231892	0.650476715	0.579617329	0.9405655740000001	0.575089674	0.09959495300000001	0.569418431	0.848525842	0.9457482690000001	0.6656018779999999	0.599942549	0.920464823	0.936735896	0.931383504	0.03130519	0.536733433	0.9562412690000001	0.047655067	0.07228641200000001	0.065493716	0.09696532599999999	0.581631077	0.36917367799999995	0.136674057	0.063546836	0.542091404	0.02908269	0.549820633	0.061138079000000005	0.584014399	0.563177344	0.6076052270000001	0.5927610170000001	0.606640045	0.903040319	0.276997094	0.93467576
cg00220235	0.415997771	0.03042971	0.870723915	0.596517752	0.9074537359999999	0.424346536	0.039761378	0.41271506	0.8920295429999999	0.525530041	0.944138397	0.9105307340000001	0.021855711	0.846340425	0.47021062	0.401419914	0.214261977	0.058832725	0.859737374	0.81045221	0.03011791	0.482768617	0.750411297	0.130523518	0.30999904300000003	0.893177275	0.062318505999999996	0.543601413	0.557959431	0.43755799799999995	0.446594524	0.63164615	0.8956620059999999	0.37728524	0.9217840140000001	0.6914425009999999	0.502970955	0.8974810540000001	0.430654414	0.446011195	0.9269666670000001	0.919659247	0.9215865209999999	0.543058836	0.21318988600000002	0.203708731	0.937156773	0.919083786	0.02762735
cg00222963	0.09895019099999999	0.025790534	0.023587569	0.5030161360000001	0.927893629	0.041259017	0.9467072990000001	0.630104242	0.932741347	0.954761388	0.5927821289999999	0.48014582100000003	0.557476681	0.081685414	0.174304135	0.960802382	0.95846328	0.38463684600000003	0.48664833399999996	0.7287780759999999	0.021012492999999997	0.494260735	0.5090633760000001	0.5097610779999999	0.024049831	0.44835619299999996	0.024019912999999997	0.066736092	0.041760856	0.063931006	0.9535908000000001	0.508824732	0.48753240700000006	0.919113058	0.584973666	0.097310201	0.9555326259999999	0.505929594	0.021538529	0.5797429470000001	0.949249503	0.519452415	0.943234072	0.496155843	0.33944034100000003	0.359905012	0.953758723	0.520779201	0.961720825
cg00262446	0.054620527	0.37755493100000004	0.43825086799999996	0.499936482	0.589534575	0.05010427	0.520017308	0.8821459	0.52219077	0.9078658409999999	0.602561466	0.049458063	0.608105848	0.45508335299999997	0.909417945	0.624235373	0.910691815	0.9009766140000001	0.053601422	0.530354157	0.061976461	0.121987027	0.571092968	0.5485216270000001	0.913462764	0.519314856	0.477976991	0.676848553	0.487793077	0.898149293	0.036934275	0.57711612	0.49338717600000004	0.035553412	0.495653594	0.858090795	0.525895576	0.029034277	0.52348936	0.49621976799999995	0.453085467	0.03724157	0.501711005	0.9029475490000001	0.503931672	0.664464122	0.592019054	0.506968121	0.564705129
cg00269670	0.053463718	0.9493467659999999	0.50792879	0.545241045	0.88557063	0.038507823999999996	0.7528432970000001	0.44530020299999995	0.934008581	0.942802218	0.5687875029999999	0.561334317	0.9521105409999999	0.068828439	0.934421046	0.378108321	0.106989844	0.93453874	0.9422086059999999	0.048472322000000005	0.067058617	0.174836925	0.030998228	0.5450695529999999	0.533519648	0.942131197	0.49147599799999997	0.9430860740000001	0.481582167	0.601023286	0.13483767800000002	0.931029198	0.901779597	0.525241461	0.488139011	0.8786147870000001	0.506064507	0.854913384	0.086434245	0.46204991799999995	0.93730602	0.915336811	0.90823792	0.9305199890000001	0.051392093	0.46380517299999996	0.45123686	0.9231702690000001	0.8322050240000001
cg00277502	0.045921378	0.5219886420000001	0.599597975	0.293809605	0.871992942	0.579674935	0.902867115	0.551851268	0.9401444259999999	0.561738666	0.050278183	0.057340918	0.695106722	0.060195514000000006	0.050634135	0.551563816	0.588897648	0.7806160809999999	0.653827106	0.251020748	0.16016723	0.626753508	0.9025665709999999	0.6220738570000001	0.538904943	0.669414278	0.044237887999999996	0.590246575	0.91210522	0.626174392	0.492923525	0.551268781	0.621983536	0.898134775	0.519821533	0.546345686	0.514330737	0.611116694	0.037088548	0.056014799000000004	0.497061466	0.919449266	0.929834174	0.12021330300000001	0.066211904	0.811689014	0.06966692299999999	0.560950904	0.562568301
cg00282706	0.037040961000000004	0.930823478	0.516444065	0.492034724	0.877308513	0.13702101	0.5506411170000001	0.5175478920000001	0.823086975	0.910761785	0.886264437	0.922351954	0.060675715	0.49878374299999995	0.176179605	0.510505516	0.7688826740000001	0.9359814259999999	0.580167736	0.6670309329999999	0.866524072	0.09906641	0.872367027	0.472416094	0.575613811	0.91791616	0.035827983	0.860167679	0.93882757	0.5471049410000001	0.9108356120000001	0.5474239870000001	0.846116621	0.504255026	0.510686671	0.8514154740000001	0.43316048799999995	0.5322809279999999	0.568429703	0.51639366	0.35632574	0.515885179	0.897935742	0.49848306600000003	0.8839915140000001	0.628440841	0.056885801	0.032901078	0.87490437
cg00325209	0.934323955	0.8434408840000001	0.942404039	0.92703238	0.030070827999999997	0.058025775	0.373877535	0.88950628	0.870650677	0.026123336	0.034920157	0.5811394520000001	0.833904207	0.119458485	0.611929094	0.350953168	0.044914632999999995	0.61237287	0.039544494	0.361576285	0.42554907799999997	0.129986777	0.891963768	0.92070968	0.938910977	0.938184166	0.636821244	0.512652966	0.922200032	0.49522074899999996	0.032699855	0.9387631740000001	0.030842895	0.494632732	0.806992884	0.034840822	0.026230497000000002	0.912695371	0.537969241	0.9160575790000001	0.532529751	0.488706804	0.512107706	0.521345574	0.601529184	0.036874948	0.614781327	0.439877025	0.533393173
cg00326505	0.437291959	0.852798582	0.48898343	0.5013647520000001	0.931870132	0.040274014	0.029344122	0.928341167	0.47113994600000003	0.048343675	0.44053473299999996	0.043971142000000005	0.9495920729999999	0.068408896	0.479179779	0.054835135	0.020758894	0.9147529790000001	0.44270745799999994	0.8970154440000001	0.902062826	0.14460405	0.88955851	0.406108935	0.47626410799999996	0.541598647	0.5331841079999999	0.031657397999999996	0.494812918	0.934020298	0.481188711	0.474971546	0.463933297	0.118742744	0.49086566299999995	0.492991387	0.9079845209999999	0.023119268	0.9202850929999999	0.024523013	0.507606472	0.8387098059999999	0.92027977	0.495766441	0.8985928059999999	0.944017925	0.57579168	0.47378451200000005	0.919593213
cg00337187	0.352151689	0.446443782	0.069051106	0.22362297899999997	0.173986755	0.102639941	0.066999615	0.804936911	0.558435893	0.54378976	0.906086796	0.926244318	0.946418045	0.467515766	0.890969406	0.448212344	0.060255499000000004	0.124350526	0.07971315	0.6860630120000001	0.940485068	0.907970196	0.422341002	0.651445452	0.944253365	0.197307755	0.459702595	0.448629205	0.962077724	0.501950702	0.898340886	0.568574536	0.7280035429999999	0.827045813	0.8759858909999999	0.956185726	0.5512081670000001	0.45954936700000004	0.43858578299999995	0.394973135	0.9534322129999999	0.905608593	0.559858063	0.250009318	0.840377739	0.450994742	0.446223749	0.071649173	0.947500764
cg00354437	0.91891752	0.902240403	0.11761381800000001	0.598215756	0.058706987	0.025778262000000003	0.021431521000000002	0.5140728379999999	0.89022018	0.50795036	0.585611185	0.5290440670000001	0.433933684	0.547654602	0.952910974	0.934946354	0.041896863	0.554768219	0.920517665	0.42805319399999997	0.36101661399999996	0.524441716	0.5258511579999999	0.5422591179999999	0.495765501	0.936928441	0.488983522	0.035214741	0.9350730709999999	0.043129019000000005	0.931699045	0.936572266	0.038196439	0.492783042	0.555624632	0.526480802	0.803932285	0.45384529100000004	0.042401315999999994	0.490498913	0.039439401	0.557292418	0.499976669	0.501741511	0.869868436	0.602895536	0.920691823	0.904014202	0.916558564
cg00367281	0.13350004199999999	0.405152488	0.925167002	0.24053282899999998	0.539771248	0.084082426	0.849116068	0.134287779	0.468302263	0.939988798	0.873561974	0.430549206	0.571657039	0.478038911	0.434722685	0.959177122	0.5611743370000001	0.652162393	0.5091987410000001	0.374608449	0.077734292	0.46869753299999994	0.133762106	0.568728026	0.5192718620000001	0.564375277	0.032058456	0.589869461	0.617012389	0.08935170199999999	0.13521397300000002	0.9441756379999999	0.549837802	0.9213157820000001	0.608582648	0.912154795	0.551477781	0.09240337300000001	0.9098958340000001	0.506747363	0.6734063490000001	0.9423179890000001	0.52999891	0.488546645	0.38470704299999997	0.45859484799999994	0.075678555	0.5945326879999999	0.520997921
cg00385011	0.087894815	0.8459730440000001	0.44383032299999997	0.8088982920000001	0.124989818	0.060411897	0.408155925	0.862254657	0.8551203759999999	0.478478842	0.8675033659999999	0.871611991	0.049851689000000005	0.35845039700000003	0.447185299	0.35325041799999995	0.431516005	0.142873791	0.665923127	0.444959052	0.8739447909999999	0.543400543	0.873352557	0.38706094799999996	0.329473695	0.55660555	0.837404719	0.7651283729999999	0.567367311	0.5780398520000001	0.709479988	0.821652397	0.712004375	0.7984736459999999	0.71344194	0.504104926	0.7862563640000001	0.42487568200000003	0.692327902	0.050464112	0.8284944209999999	0.8860498659999999	0.045658929	0.510849393	0.837441751	0.8212787779999999	0.503819489	0.8489078590000001	0.462634334
cg00386007	0.724175452	0.054279877000000004	0.076150309	0.146625532	0.691810004	0.06645314599999999	0.123746812	0.16708695699999998	0.9270505720000001	0.571876167	0.141564247	0.7647926540000001	0.401496543	0.152876865	0.41578073	0.654502244	0.919565321	0.576229151	0.052085467	0.8956104659999999	0.023636681	0.02349038	0.026000697000000003	0.035871814	0.9010435790000001	0.54501279	0.58412676	0.8693691259999999	0.511395608	0.8744345590000001	0.558957976	0.918968342	0.38700199700000004	0.160555947	0.22507031	0.21277341100000002	0.463266219	0.037703873	0.557326227	0.54656658	0.077383631	0.271489162	0.410114796	0.9134374120000001	0.933701042	0.818571213	0.109427686	0.053840122000000004	0.051402658
cg00418163	0.442466752	0.7774379929999999	0.77593429	0.154000464	0.048097460999999994	0.06433006599999999	0.570444075	0.473219847	0.913353052	0.602865936	0.499981457	0.515915236	0.7615493190000001	0.18317882	0.5504070839999999	0.345576667	0.81730017	0.441822561	0.547423427	0.143011532	0.915822538	0.5980704720000001	0.152641356	0.561335094	0.86851338	0.593531729	0.042940912000000005	0.9101233609999999	0.048967316	0.177128115	0.09211875	0.9237249129999999	0.834221798	0.890548485	0.044055455	0.080778082	0.48718300700000006	0.493019552	0.051912630999999994	0.8405749159999999	0.061398833	0.456516495	0.909203352	0.743366138	0.605231244	0.095922729	0.47645219	0.53705088	0.031554402999999995
cg00446900	0.39138150200000005	0.364084088	0.861629157	0.45777656200000005	0.029782523999999998	0.151135223	0.7774619979999999	0.443960808	0.8373129579999999	0.815983097	0.045967491	0.8056743129999999	0.409796121	0.436101645	0.411137963	0.10021238699999999	0.787416384	0.554801415	0.742497393	0.5062921029999999	0.051245068	0.11075685099999999	0.058947004000000004	0.858117716	0.087806947	0.559958266	0.078720937	0.727221703	0.376127916	0.730815152	0.078460772	0.183668058	0.7976658259999999	0.42424307899999997	0.072912079	0.841947324	0.276149113	0.468799061	0.7417165509999999	0.468460769	0.44482739	0.743748374	0.848251269	0.8374420990000001	0.6943078709999999	0.743025906	0.184951804	0.11713148300000001	0.883820235
cg00480146	0.304001802	0.39127276899999996	0.051909112	0.120178624	0.392983691	0.83556793	0.074517183	0.45490467100000004	0.600358022	0.557057565	0.514014914	0.40832129799999994	0.041475779	0.056868625	0.56260887	0.86576873	0.519805366	0.08211822099999999	0.49674674799999996	0.885741744	0.04483763599999999	0.489376618	0.436055304	0.41979335700000003	0.570333248	0.558665718	0.09710255300000001	0.8964268679999999	0.854092045	0.297300838	0.188678051	0.045751056	0.048466354	0.5231620929999999	0.492456551	0.476058094	0.033645016	0.035337224	0.458492742	0.039916133	0.90798084	0.873431415	0.46818929	0.097824107	0.44504330299999995	0.868782382	0.448523145	0.897510653	0.045063680999999994
cg00485704	0.12318719300000001	0.497012911	0.032481838	0.331907176	0.135163989	0.890649881	0.229413796	0.86210041	0.510931114	0.520092695	0.541640014	0.100232229	0.550030431	0.5097401970000001	0.916170264	0.361865195	0.61209523	0.932794226	0.922502643	0.42693142700000003	0.526268421	0.521657237	0.542846807	0.931027003	0.538433043	0.035970529	0.88386141	0.467947756	0.9143118579999999	0.503946879	0.035836612999999996	0.54944995	0.49650221299999997	0.541055231	0.8565447890000001	0.5921140189999999	0.499958405	0.030065276000000002	0.723528295	0.434467912	0.53536459	0.935507102	0.058999565	0.154203425	0.10999170800000001	0.918007006	0.055487099000000005	0.517237579	0.035849002000000005
cg00499277	0.826439723	0.05819171099999999	0.104295477	0.763400396	0.531964648	0.821773602	0.22414920300000002	0.542374928	0.492991131	0.518382514	0.46781856	0.081032673	0.590333171	0.502624207	0.375078255	0.067505257	0.555775417	0.11534906800000001	0.46361548	0.844996216	0.444411269	0.496145474	0.6153622639999999	0.052449498	0.099431992	0.645655718	0.556463082	0.578654436	0.145272926	0.521501502	0.47655689	0.05431449	0.49634034299999996	0.546386695	0.106703387	0.88581907	0.8564473690000001	0.55627228	0.056596771	0.498008105	0.8669157940000001	0.09625452300000001	0.505474092	0.55389668	0.808951581	0.16453188300000002	0.35584221299999996	0.35376141899999997	0.11949726
cg00523308	0.437584464	0.9104786570000001	0.033722907999999996	0.6938833670000001	0.510716642	0.083779571	0.596131755	0.156987854	0.534061448	0.8864039990000001	0.533185071	0.47531438299999995	0.9386596970000001	0.9203896009999999	0.59564638	0.515215784	0.91159831	0.886209393	0.460601593	0.534285829	0.046565978	0.481502085	0.04480315	0.9323269890000001	0.917723148	0.422011676	0.591796212	0.528228997	0.5072128920000001	0.554718896	0.933127556	0.923526003	0.468444979	0.915936572	0.880269561	0.451495551	0.539007386	0.5332465829999999	0.545072071	0.054229744	0.555505268	0.153706874	0.5145822520000001	0.948062583	0.41379870399999996	0.022873297999999997	0.068001447	0.9551092929999999	0.676066617
cg00529067	0.040042913	0.927819053	0.031926664	0.17296002	0.8943885490000001	0.509943107	0.186628813	0.927929792	0.554913199	0.9293081670000001	0.94035095	0.050204578	0.930607463	0.546813781	0.496473279	0.78276513	0.570942747	0.90263935	0.663124171	0.927733228	0.037039946000000004	0.775331572	0.038507345	0.032528465	0.9197965159999999	0.921860696	0.924685732	0.6033013770000001	0.929094056	0.925183795	0.48768941600000004	0.936802253	0.039813608	0.040895679	0.073678122	0.455442003	0.8289453179999999	0.49578784200000003	0.04368789	0.026791515	0.9203300390000001	0.9185800340000001	0.903879612	0.871409653	0.645429797	0.5264406389999999	0.025542244	0.9119440459999999	0.916012148
cg00539733	0.584249082	0.568682027	0.06314071	0.22392067899999998	0.032411211	0.432015886	0.51422599	0.47328896299999995	0.923267341	0.46383579399999997	0.609216902	0.150246146	0.639348597	0.838292977	0.95826232	0.161933878	0.835416809	0.640557532	0.892401571	0.617300238	0.504560965	0.555689554	0.842410619	0.5030776929999999	0.240908741	0.8987237370000001	0.561768878	0.415039812	0.91959407	0.84367576	0.606385733	0.885172244	0.8467868209999999	0.81660267	0.19823936399999997	0.058487593	0.44838943200000003	0.034734617999999995	0.505955351	0.024243657999999998	0.9164042509999999	0.5979957379999999	0.847178258	0.620178635	0.11898736300000001	0.875560111	0.533409715	0.47912858399999997	0.9068547259999999
cg00569482	0.05389160900000001	0.097924695	0.580929766	0.9058839129999999	0.054516855999999995	0.5841739229999999	0.5007944010000001	0.535633555	0.643760952	0.670896201	0.691938345	0.059470416	0.094940604	0.674611793	0.915810165	0.590124195	0.899669417	0.6484208260000001	0.64459025	0.563517676	0.11302445	0.6353010060000001	0.08621705199999999	0.049969453	0.06150247	0.056117985	0.622808124	0.920431673	0.651003708	0.9320470209999999	0.542205733	0.62546358	0.600351935	0.9289638579999999	0.13216298199999998	0.585930384	0.535622908	0.042866848	0.051932187000000005	0.5475627120000001	0.59302212	0.064164203	0.9389266759999999	0.585414652	0.065233485	0.919605076	0.060307085	0.058642755	0.939793708
cg00585207	0.41348482200000003	0.052465542999999996	0.665991918	0.18142588199999998	0.061161903	0.094244268	0.416336607	0.415634183	0.051176176	0.619101827	0.9235090779999999	0.9266467290000001	0.45733057	0.066495691	0.618718499	0.477005894	0.9127793959999999	0.064710082	0.640389322	0.641418966	0.8543655040000001	0.720068843	0.171242924	0.451196196	0.519017731	0.512052504	0.08342293099999999	0.46843715799999996	0.562138926	0.267709543	0.6129240810000001	0.911807021	0.527023428	0.85100949	0.8820404740000001	0.043366475	0.803923762	0.884315237	0.862708774	0.060953805	0.535551741	0.885820361	0.536528624	0.500005079	0.535701628	0.569716247	0.096342038	0.906559474	0.48582986799999994
cg00594894	0.46592481	0.924794859	0.6118472739999999	0.448319253	0.501766096	0.043279878	0.034254104	0.570015171	0.574923421	0.044747728	0.08141521	0.895658539	0.571535758	0.047303991	0.066382964	0.40569129600000003	0.038705471	0.44376518600000003	0.845122624	0.262696921	0.8766687209999999	0.05897545	0.083723751	0.03882298	0.577987034	0.054813695	0.9300575170000001	0.7466881740000001	0.466193497	0.8971062	0.051830025999999994	0.535598734	0.044184927	0.531993006	0.511698202	0.8349970440000001	0.03714499	0.03046684	0.440991011	0.038311467	0.727441695	0.9029349090000001	0.48283124200000005	0.041454116	0.740479157	0.523370146	0.618465836	0.409560816	0.038868821
cg00611573	0.145174485	0.053832544	0.539612774	0.8072351329999999	0.082768761	0.50467161	0.48406684299999997	0.11092971800000001	0.47916343200000006	0.5524892339999999	0.454439095	0.91424184	0.49844353	0.9172435729999999	0.513309245	0.776181302	0.780497533	0.936926085	0.402346803	0.124626094	0.852049939	0.47419929200000005	0.518157791	0.9493097859999999	0.213802448	0.92154218	0.93739262	0.954881451	0.841107198	0.506323015	0.460474117	0.937789432	0.6586417379999999	0.8616629159999999	0.221564381	0.583101049	0.866184217	0.496224722	0.490650231	0.50726408	0.940118311	0.026475662999999997	0.125878391	0.344452253	0.9103995009999999	0.924198985	0.373798915	0.60003129	0.402530272
cg00613523	0.749240747	0.420250777	0.565537444	0.167292172	0.44962679200000005	0.881229761	0.04660108599999999	0.405390375	0.51579126	0.534033706	0.030227279	0.353717406	0.511611895	0.094207439	0.155573873	0.292528567	0.37657557	0.691245885	0.503794527	0.29228117600000003	0.023409851000000002	0.070482568	0.8107428879999999	0.363508509	0.48864068200000005	0.608084156	0.204174401	0.9107217459999999	0.35723877	0.747243698	0.46832556200000003	0.7053507309999999	0.371020315	0.21286110800000002	0.22656935399999997	0.812472152	0.025335365	0.519158046	0.49185566700000005	0.82974133	0.304032614	0.8873773640000001	0.44392769200000004	0.557380683	0.601862405	0.886634294	0.939683426	0.929338048	0.781874684
cg00683788	0.681274863	0.623345727	0.6307023	0.39130642	0.055113298	0.537975799	0.173961161	0.396580263	0.064605997	0.560806403	0.93470501	0.627399112	0.871749288	0.402651149	0.08312823700000001	0.487805075	0.655958285	0.059740173	0.579589574	0.867566691	0.8855830690000001	0.35598600399999997	0.6419324710000001	0.847213687	0.8552797529999999	0.520753849	0.026539978	0.661456692	0.914385763	0.540802159	0.769509707	0.92162042	0.546931501	0.356265279	0.04707516900000001	0.366203665	0.549374158	0.02996983	0.472648268	0.576533879	0.5374550060000001	0.39566551299999997	0.034898511	0.164332733	0.943062918	0.73023894	0.551706238	0.030606103	0.044057727000000005
cg00688591	0.599738303	0.593144456	0.513468751	0.909358256	0.100327247	0.6453089160000001	0.580451842	0.144050837	0.92926972	0.951529748	0.9360352559999999	0.948082933	0.053934794	0.6449536370000001	0.18823127899999997	0.6228250710000001	0.63001989	0.564233005	0.13767959	0.045133188	0.917212639	0.509683113	0.603881972	0.070693245	0.629407938	0.951663612	0.588536426	0.11757520099999999	0.863773033	0.544452549	0.050147555	0.935638511	0.6011449320000001	0.609864621	0.205205525	0.647290434	0.607997047	0.634517856	0.620770368	0.604787627	0.084289932	0.188250983	0.16421883199999998	0.066033236	0.410148554	0.561579201	0.062721894	0.053589363	0.063766461
cg00689835	0.57343877	0.9283099490000001	0.236278698	0.8940557309999999	0.8099591190000001	0.8019695170000001	0.057733611	0.897170971	0.805607253	0.488971151	0.36020515	0.487957133	0.030907463	0.17189376399999998	0.589111622	0.532356619	0.485095468	0.930959347	0.771895076	0.44336443299999995	0.880997468	0.619264544	0.557049549	0.908014357	0.8929445770000001	0.438600635	0.62571992	0.449518889	0.862540467	0.063063581	0.089722115	0.45046198	0.842297863	0.03673049	0.47066961	0.44978979799999996	0.811656704	0.447519139	0.508544641	0.452631935	0.908312908	0.601859952	0.831980611	0.5939154529999999	0.504731048	0.8342417590000001	0.826484687	0.9087906240000001	0.12375758099999999
cg00723939	0.610037058	0.567334136	0.6971241020000001	0.292454004	0.396691972	0.037719433999999996	0.924014054	0.526299989	0.529840665	0.5730821979999999	0.94396395	0.483736296	0.516068379	0.6004009379999999	0.6275892829999999	0.108856989	0.08190085400000001	0.512178661	0.926657473	0.569259651	0.929549141	0.892640485	0.059285662999999995	0.911325701	0.55162149	0.56999615	0.6580913070000001	0.937764543	0.861551799	0.265153979	0.034897792999999996	0.367798856	0.836065246	0.91510435	0.671710735	0.455643222	0.034733747999999995	0.020861787	0.8912156809999999	0.035614556	0.9342536490000001	0.863570025	0.561816574	0.541719348	0.0558872	0.872111365	0.5386167820000001	0.932615957	0.031009271
cg00738934	0.5250511210000001	0.950129798	0.581356963	0.890958583	0.050463166	0.554734005	0.616191413	0.278732282	0.050604118	0.6339113470000001	0.9534676120000001	0.9380802490000001	0.49361111399999996	0.9640766590000001	0.196314297	0.9425983859999999	0.9406259990000001	0.57937017	0.04594668	0.072898398	0.9491248879999999	0.202964373	0.932485608	0.527038122	0.935753409	0.070389522	0.941998056	0.643388292	0.9512775490000001	0.633146619	0.033744402	0.02844099	0.08045010799999999	0.5297712410000001	0.536643776	0.538875764	0.569772794	0.531484032	0.029905769	0.033843074	0.599372108	0.947572615	0.566260684	0.6300668629999999	0.89125692	0.553969175	0.9451768009999999	0.947105237	0.957402214
cg00764670	0.043282098	0.46324985700000004	0.498760944	0.91105832	0.549248736	0.10144332800000001	0.48113231700000003	0.83908234	0.9256122840000001	0.5107331279999999	0.092455522	0.536874615	0.935057061	0.6095119489999999	0.593231762	0.397634534	0.884064049	0.533004991	0.55810518	0.9393186609999999	0.5141281360000001	0.12126225800000001	0.028781273	0.038073723	0.536423634	0.511697316	0.933024625	0.6058288039999999	0.5098350460000001	0.07714054599999999	0.028757809	0.543875655	0.49594571	0.8168712140000001	0.467400595	0.9210379540000001	0.551271669	0.877898788	0.881397413	0.515885246	0.913431016	0.8955796159999999	0.084507901	0.8977468270000001	0.929747951	0.035388621	0.025254698	0.530724151	0.935560162
cg00804634	0.809865085	0.045889119000000006	0.031603242999999996	0.8741564000000001	0.9337707690000001	0.033379101	0.463761986	0.56767987	0.5789547829999999	0.580085028	0.605955913	0.467284165	0.038071641	0.09045260599999999	0.536758514	0.230234369	0.45275888700000005	0.503875894	0.580138193	0.598608935	0.09582275800000001	0.0908168	0.8999834290000001	0.042987693	0.929724091	0.92293729	0.19683940800000002	0.932183049	0.54659307	0.182180996	0.511755986	0.140454085	0.90543915	0.875302213	0.457726275	0.45100359100000004	0.501021809	0.12484263	0.51729176	0.45757480100000003	0.51967837	0.5074129039999999	0.562696371	0.590146504	0.645556426	0.914010834	0.935557091	0.509917352	0.93556341
cg00813126	0.085454003	0.05262991	0.772450559	0.41162315899999996	0.42196482	0.156371377	0.047564735	0.485417085	0.475510945	0.898372857	0.42760698	0.138087947	0.864581383	0.431394021	0.482755926	0.156938726	0.852811841	0.8294596409999999	0.101230784	0.242507645	0.797088081	0.5023721170000001	0.49645541	0.44206176399999997	0.48392974	0.041892958	0.539187941	0.53212803	0.227943858	0.82908348	0.8832921140000001	0.45770026799999997	0.440675236	0.47270720899999996	0.46182325399999996	0.428386948	0.774588162	0.8031280390000001	0.43398853	0.045541569000000004	0.8373970540000001	0.10186879	0.8726334090000001	0.875678353	0.435631555	0.9536861529999999	0.603653115	0.46205623	0.432080676
cg00823898	0.095038095	0.377849039	0.36198508	0.222662672	0.461092537	0.46746531700000005	0.8973002040000001	0.9056211409999999	0.939759907	0.554879629	0.921564128	0.035721222999999996	0.071461275	0.43302354600000004	0.7733707390000001	0.36744073200000005	0.9163327529999999	0.048216305	0.10712267	0.054468490999999994	0.7156291570000001	0.044765525	0.483658201	0.834016608	0.8081544959999999	0.8142724159999999	0.6210635170000001	0.069391608	0.42604299100000004	0.353341225	0.41554391799999996	0.45381365700000004	0.47306887799999997	0.522417786	0.8273628709999999	0.124117714	0.46572980700000005	0.45111781	0.889088903	0.45401469299999997	0.840573281	0.090803569	0.37056754799999997	0.438280515	0.036019557	0.165857372	0.366758711	0.038836576	0.918895545
cg00833257	0.11502139	0.475206601	0.086582254	0.867672277	0.7474137790000001	0.149774362	0.43058431700000005	0.449083479	0.538577547	0.8039590999999999	0.06441519700000001	0.533540444	0.451565991	0.47735199799999994	0.654510287	0.075607468	0.819993792	0.872192225	0.637481231	0.6184818120000001	0.07158279099999999	0.813354755	0.801751551	0.455300545	0.811029132	0.757815343	0.218032456	0.071783583	0.518901122	0.470431245	0.784779385	0.504659331	0.742425392	0.8247896090000001	0.542000591	0.439449989	0.05951956	0.06297090400000001	0.782941307	0.07377613400000001	0.844226565	0.46130667299999994	0.093095353	0.091128444	0.12380659699999999	0.8246314140000001	0.5663623179999999	0.85728934	0.36054822799999997
cg00842000	0.052346902	0.658422233	0.045299779000000005	0.8689934229999999	0.554547094	0.060960757000000004	0.080810562	0.417254313	0.568649991	0.932390718	0.597075472	0.550774216	0.695036165	0.36835841799999997	0.272610339	0.065813387	0.10968660599999999	0.080345524	0.9307732609999999	0.50435567	0.920427935	0.8268538540000001	0.552865006	0.9291186459999999	0.934265589	0.9093662840000001	0.932102393	0.597569546	0.9385377490000001	0.040449531000000004	0.036587857	0.590991547	0.48870246799999995	0.9336711609999999	0.529993426	0.526206113	0.5561234589999999	0.8983184240000001	0.5659644779999999	0.49862554299999995	0.843557876	0.896595769	0.564477895	0.485256908	0.6812190309999999	0.580964112	0.9301383209999999	0.599193546	0.041820868
cg00849282	0.40911087799999996	0.489418588	0.82421387	0.608071757	0.37728667200000005	0.066499949	0.040696042	0.273953976	0.520448516	0.9200740209999999	0.939042638	0.49108959799999996	0.037260857	0.557002681	0.149415461	0.893194078	0.126345583	0.546434936	0.8989651329999999	0.12163972199999999	0.536394272	0.49759998	0.8547634129999999	0.555391403	0.8458721859999999	0.9424618159999999	0.058171728	0.51113774	0.9033681490000001	0.09618191599999999	0.088483164	0.551288043	0.835854098	0.06476275	0.839346684	0.042433664	0.292512714	0.065794033	0.22375637399999998	0.465213659	0.507090281	0.82106404	0.846862832	0.536877913	0.9152914120000001	0.510300878	0.916089679	0.04667636	0.042267074
cg00862930	0.639620534	0.39233798799999997	0.363208276	0.276971013	0.371006137	0.47351452	0.83463367	0.30799299999999996	0.863278566	0.375146639	0.589813025	0.046328113	0.124147577	0.82525371	0.201000294	0.749855233	0.278402543	0.189694681	0.464291547	0.37424120000000005	0.03579325	0.81871171	0.42530907100000004	0.367710985	0.430615388	0.803490004	0.420622801	0.035704437	0.40984076399999997	0.7612881220000001	0.07780564400000001	0.38660976399999997	0.45662978200000004	0.7182285409999999	0.721816103	0.441177486	0.384601687	0.759496982	0.7574285890000001	0.7466790320000001	0.812778639	0.746577515	0.8137837640000001	0.093290561	0.687786769	0.344825734	0.021956725	0.8116978690000001	0.43602060299999995
cg00863667	0.6779799559999999	0.802755853	0.513767535	0.289022299	0.865092328	0.125307002	0.8256713509999999	0.5342768210000001	0.200951116	0.48172011600000003	0.9127350340000001	0.41534606700000004	0.547185616	0.624974635	0.030617314	0.7184809790000001	0.153397416	0.095992835	0.46572044799999995	0.46258098200000003	0.38467509	0.088025675	0.452015048	0.08519992800000001	0.035517475	0.063050545	0.456121325	0.465429539	0.9015317820000001	0.454941606	0.865579408	0.499042229	0.483827643	0.5160079089999999	0.443611274	0.76866741	0.469846511	0.44789312700000006	0.492521919	0.8139718420000001	0.311109255	0.073962877	0.044786049	0.7961711029999999	0.020827958	0.67715453	0.031183038	0.422498462	0.811065867
cg00920130	0.39292352399999997	0.40703032299999997	0.8169469229999999	0.41727346600000004	0.41269602899999996	0.049882655	0.43808935	0.012668887	0.927193088	0.896908923	0.383119445	0.35878372799999997	0.837191793	0.327349977	0.8553888059999999	0.7461298890000001	0.508764278	0.551764013	0.933998944	0.693734978	0.8185428779999999	0.7855913440000001	0.075000715	0.359762316	0.420792121	0.575116064	0.060571837	0.39935074600000003	0.37400324799999995	0.8146183770000001	0.015315134	0.85545971	0.353571797	0.391203953	0.35515414	0.344756853	0.7389213000000001	0.350768735	0.384484256	0.32984882600000004	0.397614102	0.766374627	0.8349741390000001	0.083360395	0.345848838	0.013855068	0.850315183	0.35850865299999995	0.798265854
cg00921682	0.49103930700000004	0.12443157699999999	0.8978663440000001	0.884355065	0.048603747	0.519119765	0.517906943	0.038844157000000004	0.5195866929999999	0.523822424	0.587402079	0.123059356	0.673610853	0.66146079	0.117034414	0.63340396	0.370467625	0.7025768179999999	0.103829735	0.551033289	0.042085175999999995	0.126354301	0.490912264	0.520070626	0.5757731629999999	0.91548432	0.603393333	0.604017147	0.074300755	0.889600235	0.567481948	0.9141369709999999	0.894378931	0.5735313439999999	0.8809486999999999	0.56661363	0.81960517	0.46747810100000003	0.46951858700000004	0.046078878	0.5917957220000001	0.888815215	0.559521124	0.914093287	0.654548225	0.051670085	0.49012695700000003	0.540573305	0.864432785
cg00931874	0.044078763	0.501049255	0.024994637000000004	0.04496842400000001	0.45176282	0.086170464	0.617662159	0.069467526	0.9137537440000001	0.076684506	0.551132682	0.932608677	0.6297486729999999	0.453529079	0.679032555	0.03996838	0.869265554	0.928949942	0.516572403	0.32128913600000003	0.089535134	0.027001127000000003	0.02776815	0.356077335	0.94139412	0.103045943	0.876010703	0.529752097	0.884934668	0.46235000200000004	0.535444166	0.9231784829999999	0.48635021700000003	0.59075918	0.252531045	0.501593255	0.925872623	0.92921831	0.469870036	0.031923663	0.9458898029999999	0.522219997	0.073266871	0.93764273	0.6536249479999999	0.91911954	0.474713977	0.943730182	0.47466665700000005
cg00961944	0.501027899	0.43805525100000003	0.056563506	0.15943591599999998	0.045976569	0.543371474	0.028630782999999996	0.71468834	0.906033263	0.9005411609999999	0.573746754	0.8606303679999999	0.429611969	0.508022796	0.71798053	0.531922971	0.9198422209999999	0.898424688	0.025975889	0.116175537	0.048753619000000005	0.904680645	0.08728154099999999	0.46002582299999994	0.9177508	0.050964668	0.033426948	0.9486936290000001	0.928621936	0.468509845	0.9018684990000001	0.925626372	0.10039628699999999	0.281480487	0.47573219299999997	0.48259899700000003	0.052228258	0.129937555	0.4395269	0.479891676	0.890745265	0.514395276	0.053445357	0.480586209	0.36247754200000004	0.10140446800000001	0.074603479	0.9214359259999999	0.489400034
cg00963342	0.664564365	0.5064594579999999	0.8582197690000001	0.08746952	0.8926647120000001	0.053556096	0.5892622279999999	0.477850382	0.501849864	0.604271138	0.923692827	0.918005214	0.739820978	0.503286793	0.6882567159999999	0.088608415	0.92364869	0.163230717	0.6422848179999999	0.493409721	0.051619372000000004	0.109240009	0.526412553	0.593297026	0.04916090099999999	0.583237474	0.573162445	0.926855767	0.9144659209999999	0.542154216	0.906983155	0.916352304	0.068283855	0.566687849	0.8895133470000001	0.484045196	0.8904956409999999	0.838498747	0.142598223	0.826519212	0.615170918	0.9133894490000001	0.11654563300000001	0.64862624	0.7133092240000001	0.541549098	0.08845336599999999	0.09131102699999999	0.9327212579999999
cg00965897	0.152261551	0.03505421	0.121055729	0.151077654	0.45252857	0.518100926	0.11064295699999999	0.08879886199999999	0.944411763	0.9308594570000001	0.5175949710000001	0.042376368	0.9224795579999999	0.074259405	0.7418538990000001	0.92162605	0.40386212	0.950295149	0.9395389759999999	0.497370484	0.8631520779999999	0.461568861	0.45948101799999996	0.928452608	0.919475148	0.923779061	0.9305282859999999	0.5506080879999999	0.064862592	0.5200029660000001	0.9124147509999999	0.024816598	0.03827575	0.527480004	0.752926111	0.8931346309999999	0.44176515	0.8657811559999999	0.8908349240000001	0.47354585	0.49117879999999997	0.062091968	0.510296603	0.08714436099999999	0.042844537	0.5119886260000001	0.32976149899999996	0.471113182	0.7672447379999999
cg00988328	0.40202197799999995	0.025274377	0.048059278	0.48496116	0.061684402	0.506945316	0.87420135	0.286185468	0.9181068459999999	0.49741205899999996	0.5177933570000001	0.893710703	0.8232963409999999	0.40068774	0.08624952599999999	0.7421107029999999	0.030817894	0.740938792	0.035400028	0.457482939	0.109798613	0.27868783399999997	0.028047832	0.051511639000000005	0.8246628909999999	0.819073031	0.501404107	0.924367672	0.057644090999999995	0.914819733	0.414416974	0.475023061	0.478311925	0.070014587	0.224918945	0.472410901	0.042471775	0.021837152000000002	0.492484126	0.500795447	0.030388723	0.522790622	0.065056637	0.88157272	0.8613363690000001	0.028503062000000003	0.9107428759999999	0.923215225	0.898135802
cg01030842	0.43538855600000004	0.953416239	0.025788022	0.537956275	0.565444631	0.450777594	0.456501547	0.02705064	0.5543407220000001	0.49221320700000004	0.614193505	0.023443249	0.916292777	0.9484630340000001	0.590123512	0.698866545	0.629453334	0.030116645	0.042874077999999996	0.542938299	0.9492223240000001	0.27217211	0.90788885	0.5363168939999999	0.920271018	0.925782902	0.681146164	0.9262016609999999	0.5700671420000001	0.9348735859999999	0.473228114	0.9583792859999999	0.921200122	0.636148184	0.620050996	0.060246324000000004	0.030533421	0.929756334	0.028022299	0.022268769	0.097928689	0.587444489	0.933974216	0.59546267	0.927346553	0.5225896289999999	0.9623517070000001	0.024631351	0.61616916
cg01047647	0.49692340700000004	0.101248445	0.522514203	0.769137293	0.043447427999999996	0.829094442	0.50046359	0.051443662	0.91575971	0.575772772	0.533661133	0.026639022999999998	0.06322440900000001	0.929390756	0.16296629	0.234443283	0.9275690809999999	0.052175488	0.882208707	0.591298787	0.902466385	0.8976489809999999	0.119172234	0.49541410799999996	0.044920438	0.467424777	0.609478816	0.562902886	0.923855615	0.430127425	0.030373273	0.937523491	0.8905955870000001	0.486130751	0.85360245	0.478496373	0.054535969000000004	0.51821687	0.493704139	0.030682498	0.903651311	0.892534693	0.906440372	0.475178075	0.886542759	0.6682079120000001	0.549566538	0.15106496	0.491244525
cg01080888	0.051134635	0.642262212	0.519333894	0.13242420000000002	0.07489185799999999	0.484859631	0.073356293	0.5878227970000001	0.495153471	0.598066808	0.042364935	0.435567518	0.5051579310000001	0.157072656	0.212721529	0.40468035799999996	0.6304667939999999	0.92779003	0.598628905	0.87752723	0.044410280999999996	0.13901001699999999	0.924780653	0.611822662	0.589321256	0.040280052000000004	0.8955336709999999	0.465869727	0.891065795	0.929820512	0.095770409	0.574300645	0.530443322	0.611948185	0.9316772740000001	0.513312046	0.8925190590000001	0.030245672999999997	0.8886651940000001	0.480717125	0.650098807	0.342109283	0.570397432	0.831050271	0.042729443	0.631247815	0.26935287	0.9508656990000001	0.447832165
cg01104702	0.431603196	0.114921225	0.036377767000000005	0.526108271	0.427923247	0.39591181	0.47824110799999997	0.25876198899999997	0.928694971	0.505570882	0.475675251	0.630629746	0.802607752	0.094713773	0.472323019	0.187961448	0.41496025700000005	0.94282538	0.464974331	0.13278272800000002	0.6920828040000001	0.760978522	0.48857199	0.022334443	0.45664397	0.412821621	0.47197227799999997	0.029843103	0.5093387970000001	0.504397013	0.8396160979999999	0.10658475	0.44201645799999995	0.503263018	0.759119581	0.46147033299999995	0.7791154659999999	0.468452476	0.41287783100000003	0.04116357	0.8907536090000001	0.48341832700000004	0.8693150890000001	0.111400952	0.6597144110000001	0.030824656000000002	0.541577274	0.509390887	0.852302737
cg01111138	0.5195282379999999	0.43120486	0.633570992	0.093104916	0.607658861	0.056898212999999996	0.071316591	0.08958965	0.5680155029999999	0.565877392	0.884108663	0.592931997	0.082363304	0.871180341	0.8646797409999999	0.046436847999999996	0.629205275	0.095855356	0.685138004	0.635039225	0.556346469	0.5158440639999999	0.146313016	0.049957185	0.887911553	0.580266438	0.511826629	0.616409315	0.090300775	0.920144715	0.917678005	0.054220631	0.6157564560000001	0.898166495	0.9185939590000001	0.045129895	0.047354072999999997	0.046150878	0.047689894000000004	0.050411218	0.059257181	0.057817503	0.580886978	0.165553061	0.05944137099999999	0.911931425	0.055778475999999994	0.565157847	0.5504707870000001
cg01142837	0.032821549	0.041739068	0.027796584	0.377720716	0.503271125	0.852491731	0.20202435	0.43280429600000003	0.5830654439999999	0.92488014	0.54036189	0.091046904	0.05237756	0.871471507	0.47688090299999997	0.301629555	0.05091594	0.624236948	0.55365118	0.535340058	0.796560055	0.786730974	0.494203279	0.037149928	0.033710276000000004	0.480284418	0.034958999	0.703327932	0.932029208	0.854797458	0.917391101	0.447900226	0.049424006	0.461296335	0.523527502	0.044106093	0.5434110010000001	0.375908829	0.8892294340000001	0.492973441	0.521886535	0.9034491490000001	0.17090545399999998	0.455124045	0.886774403	0.427652518	0.03216654	0.032872992000000004	0.525528866
cg01159559	0.083083486	0.06832786	0.629130176	0.680560724	0.638856619	0.072982635	0.457985655	0.223899635	0.675004243	0.910420635	0.077478017	0.9150302	0.699818486	0.209664698	0.70404181	0.100569181	0.661242219	0.122226189	0.124303914	0.591559121	0.450641303	0.554764907	0.867578933	0.065331737	0.056117235	0.6417477	0.057823392	0.082156173	0.91488416	0.5837848520000001	0.066889709	0.06611318599999999	0.9168819709999999	0.083488892	0.086008454	0.06431413700000001	0.595573981	0.9150986409999999	0.844280922	0.064586607	0.9190811240000001	0.060476075	0.5804713260000001	0.602077078	0.550696184	0.10821168699999999	0.054007254000000005	0.9070027359999999	0.5909811979999999
cg01171839	0.7988729999999999	0.693422992	0.443779951	0.311592634	0.076978495	0.492834857	0.050182288	0.47932584899999997	0.43067656600000004	0.49081224799999995	0.454345909	0.903943565	0.349830126	0.479512311	0.162845237	0.770813249	0.465560636	0.782129253	0.1384394	0.19573389800000002	0.418277329	0.42909300200000006	0.469446884	0.84268243	0.467007904	0.822465613	0.8986473559999999	0.094546517	0.461763748	0.458095884	0.466961109	0.43427847	0.269775388	0.507183991	0.5028989110000001	0.804093396	0.47568482799999995	0.051766352	0.046419657999999996	0.052871923	0.10574566099999999	0.48737274	0.18643459199999998	0.525319865	0.838318991	0.824319021	0.058921558	0.8787151879999999	0.055877569
cg01186181	0.082261328	0.52904626	0.47477046799999995	0.781962602	0.110170585	0.056568938	0.09887739999999999	0.688604227	0.439901256	0.8877200000000001	0.920447516	0.10773850300000001	0.831245718	0.108619828	0.618999132	0.493121894	0.451733086	0.518292724	0.459007806	0.5418961489999999	0.351633176	0.42974461	0.41159640700000005	0.804820682	0.871832032	0.183681861	0.906876672	0.8554409340000001	0.43719977	0.8875276609999999	0.428251758	0.900261779	0.426683453	0.451988951	0.8301613000000001	0.8376628979999999	0.45518408	0.432636625	0.04998027	0.42950689299999995	0.9023229420000001	0.08704225	0.679038585	0.5497355970000001	0.376008822	0.862444372	0.862255863	0.485793186	0.902152275
cg01229506	0.044427127000000004	0.031127143	0.045250865	0.451223886	0.592543675	0.7958967779999999	0.49765322100000003	0.134832545	0.524643906	0.8782472659999999	0.918422115	0.498099391	0.076409508	0.919669831	0.47467885200000004	0.267079597	0.045837874	0.561163987	0.704974772	0.465261792	0.476806013	0.23184118899999998	0.91691571	0.911316207	0.480474839	0.044957472000000005	0.5724139570000001	0.569854083	0.938085589	0.614685687	0.8960193390000001	0.17369139	0.88886269	0.561700686	0.51419868	0.580318529	0.057854262999999996	0.041075018	0.557491291	0.491796904	0.063026157	0.546806625	0.587691457	0.5809955520000001	0.656619601	0.81917233	0.634107502	0.702007829	0.248673072
cg01238485	0.046784677999999996	0.03391283	0.442216039	0.184847194	0.446769295	0.461044395	0.53047193	0.42665384100000003	0.027852365	0.9474686529999999	0.894589867	0.529651995	0.955117804	0.556439528	0.593691305	0.5733848420000001	0.770859345	0.927787701	0.504317172	0.12653437	0.460762994	0.47890734	0.05107846	0.941169739	0.631587361	0.8688937309999999	0.46776829200000003	0.541145491	0.951407164	0.95654694	0.45022455299999997	0.939754421	0.510562254	0.492223542	0.9078028990000001	0.919802993	0.9089314270000001	0.9238243359999999	0.036279112999999995	0.029910156	0.555469376	0.547354515	0.546771115	0.5301199560000001	0.618879912	0.9400511109999999	0.9296727709999999	0.944062892	0.023170159
cg01274252	0.044419779000000006	0.136451994	0.84591837	0.9250067540000001	0.459721714	0.024334197999999998	0.43273779799999995	0.41582494	0.9278470670000001	0.886512838	0.561449327	0.904616676	0.065368176	0.829820254	0.735395593	0.934283167	0.830847645	0.848206538	0.626368837	0.73827068	0.5113799370000001	0.45746636	0.083529468	0.520293205	0.468733877	0.541398519	0.8708286209999999	0.8461927340000001	0.919439727	0.485483911	0.045598417999999995	0.922500731	0.424688519	0.8499923859999999	0.030575314	0.7903644809999999	0.025780334	0.021690299	0.020518993	0.026637216000000002	0.92758766	0.48921181	0.910188982	0.9179806490000001	0.87448297	0.632488989	0.407913298	0.466623058	0.560539434
cg01280216	0.028865712	0.525456014	0.56792051	0.9417494740000001	0.820473845	0.46365326700000004	0.340308919	0.9081078779999999	0.501038851	0.47906253200000004	0.9449937509999999	0.038780556	0.542181833	0.12223008	0.128563247	0.468783338	0.543736845	0.026449014	0.024247524	0.441424804	0.44911610799999996	0.8665412859999999	0.146305776	0.031812106	0.052261580999999994	0.5128428979999999	0.498550029	0.457254725	0.9045273620000001	0.031151175	0.025186735	0.020075572	0.79804556	0.46996324799999994	0.395371454	0.8652872859999999	0.400827308	0.019289749	0.024428778999999998	0.021292154	0.46409191299999997	0.46916753	0.470858373	0.073751962	0.018833838000000002	0.546484717	0.553091115	0.851897096	0.9080168609999999
cg01283794	0.058393612000000004	0.056519192	0.543963661	0.106787412	0.571476148	0.49661952200000004	0.621912273	0.446806045	0.581128631	0.603224055	0.120320655	0.639688832	0.913225009	0.917985333	0.17259513	0.7544553009999999	0.5778952270000001	0.45585967200000005	0.8998318540000001	0.73757201	0.918336776	0.9331165779999999	0.07790278099999999	0.072392999	0.067554932	0.053074775	0.049036647	0.348266756	0.304782202	0.9204722540000001	0.27147167899999997	0.11757407800000001	0.444064006	0.562007493	0.535378603	0.24711732399999997	0.08374764900000001	0.589146795	0.54729547	0.526267451	0.573567217	0.759154177	0.5955997	0.5097921360000001	0.469202251	0.21031955100000002	0.750703407	0.153320323	0.551576509
cg01300841	0.9358330309999999	0.5065305720000001	0.505238666	0.21974400100000002	0.804013231	0.510345632	0.5439970999999999	0.900012895	0.583471826	0.519569764	0.9420612829999999	0.5123160920000001	0.916955278	0.6549860710000001	0.5425974370000001	0.53173876	0.379442138	0.132618704	0.95463481	0.86836545	0.48421925600000004	0.510201247	0.501877033	0.9210923109999999	0.10277590199999999	0.10593718699999999	0.08628804400000001	0.955672849	0.663708385	0.9259761009999999	0.959799948	0.8792034540000001	0.119101976	0.18589295100000003	0.567632217	0.43414691899999996	0.8996957329999999	0.938489867	0.5188548	0.542170016	0.67029505	0.518796313	0.950489857	0.10941312800000001	0.949711552	0.9572995740000001	0.640487237	0.951906855	0.40706908
cg01311379	0.510051922	0.5890119429999999	0.90047686	0.874539423	0.532492881	0.899536198	0.8235953579999999	0.199962888	0.505957172	0.466775441	0.511507044	0.535693157	0.569503235	0.167814629	0.8249178779999999	0.760464237	0.038193068	0.326588586	0.837222465	0.59831191	0.638068379	0.885315327	0.9225481879999999	0.512346622	0.042630164000000005	0.489205324	0.85016404	0.9200778940000001	0.059746269000000005	0.867351062	0.544866989	0.483040642	0.49247494299999994	0.532595908	0.111766931	0.544695103	0.857654412	0.079755545	0.916891213	0.825440252	0.590240051	0.567778413	0.893132282	0.892864368	0.583810929	0.231361562	0.9400577059999999	0.5559445510000001	0.12136425099999999
cg01328841	0.7172868579999999	0.09437153699999999	0.838785215	0.686660169	0.45977141899999996	0.7939404170000001	0.795193513	0.825399126	0.889057084	0.47084983799999997	0.841292927	0.42609472600000003	0.9264114440000001	0.762013273	0.712306478	0.373340134	0.42915073299999995	0.7915712309999999	0.06252258	0.39932347	0.056033981	0.385381775	0.844186345	0.096235074	0.060175228	0.48332316200000003	0.032902992	0.04583460599999999	0.8951757509999999	0.42936242799999996	0.869132883	0.046666683	0.778733745	0.465847616	0.826773373	0.860266815	0.075414154	0.389246948	0.8052836409999999	0.839486658	0.075199537	0.18795136899999998	0.826795581	0.9067188559999999	0.033705652	0.45613136600000004	0.879340308	0.8477952320000001	0.484472765
cg01348060	0.538446956	0.014538228	0.46259446299999996	0.565116098	0.45447550700000006	0.46245387299999996	0.02933445	0.7425111240000001	0.8756685479999999	0.031706245	0.32921475699999997	0.8745630640000001	0.547969437	0.87958038	0.565150582	0.946449868	0.9438656809999999	0.88716349	0.8285558009999999	0.9481105329999999	0.023487334	0.10772816699999999	0.8007817840000001	0.46136955799999996	0.9071388429999999	0.540837975	0.89482013	0.9039898040000001	0.023798032	0.909359631	0.475149967	0.46611524299999996	0.436766934	0.845506729	0.823243288	0.450171758	0.857663595	0.934497232	0.864531645	0.024652952000000002	0.48223648799999996	0.45276543	0.916813168	0.441976045	0.054799347000000005	0.949378733	0.923921366	0.909038408	0.9109322790000001
cg01350895	0.598914266	0.579800643	0.606453101	0.636519151	0.92218659	0.06729196900000001	0.891666968	0.5556019560000001	0.050864125999999996	0.62975271	0.563569181	0.661215929	0.059841967999999995	0.474191219	0.585535665	0.581179938	0.505438179	0.064542525	0.055611804	0.22511897600000003	0.5404164810000001	0.562782428	0.058899192999999996	0.907340479	0.041011	0.050603983	0.047440905	0.604714905	0.543911706	0.531235916	0.56369731	0.075929729	0.920464995	0.498452485	0.90987836	0.5268250329999999	0.54715205	0.041614992	0.5178672120000001	0.490320601	0.5746023920000001	0.926964771	0.504804489	0.9217191159999999	0.074488136	0.682670287	0.887014141	0.898321047	0.551406953
cg01352974	0.584790355	0.050789151	0.08561424	0.23124657	0.9267312990000001	0.11820807800000001	0.6611083289999999	0.929269025	0.063248924	0.416035205	0.488167544	0.063168625	0.419252311	0.258973219	0.734023187	0.671432425	0.9362608459999999	0.934389942	0.53239311	0.631492077	0.107971032	0.054746968	0.9125932920000001	0.940499858	0.08625019699999999	0.9514017659999999	0.053287425	0.035358279	0.614500804	0.5341557379999999	0.582676015	0.900040725	0.185378188	0.076193555	0.149907128	0.5995510789999999	0.037823657000000004	0.525167202	0.946236932	0.590658728	0.40704041799999996	0.655634328	0.081472904	0.095090916	0.12317914699999999	0.069286958	0.04679457	0.595488936	0.6584693979999999
cg01376489	0.445229159	0.577385346	0.655455806	0.941211675	0.426280534	0.026334761	0.484015673	0.432167122	0.870213662	0.129198624	0.054314014	0.124325786	0.543220888	0.5539095860000001	0.849172934	0.7953630079999999	0.896620935	0.900214235	0.889136879	0.535279966	0.8960488059999999	0.481109478	0.49357926700000004	0.08468962699999999	0.90116726	0.676439392	0.029079817999999997	0.49494261100000003	0.47884948299999996	0.411142535	0.489883649	0.284437441	0.49788823200000004	0.841682375	0.140788957	0.8705776159999999	0.48867276200000004	0.023496342000000003	0.847255952	0.032018579	0.8901241329999999	0.9014779490000001	0.8571271159999999	0.93786592	0.48316182799999996	0.949603786	0.894932579	0.8687814359999999	0.514677225
cg01401821	0.024319449	0.915126236	0.069619778	0.545222574	0.026642697000000003	0.039664683	0.024613817000000003	0.407337438	0.544407427	0.918640303	0.930325799	0.419160229	0.115929216	0.59493662	0.510690799	0.580149932	0.890564664	0.473064635	0.415051455	0.874829413	0.5391224410000001	0.493103825	0.498801915	0.028255945	0.695945595	0.029124016000000003	0.892234145	0.085744036	0.556995633	0.5110665520000001	0.447859988	0.5476698010000001	0.49596250700000005	0.5254205160000001	0.030834504	0.037050877	0.023145647000000002	0.458776555	0.299914397	0.425944992	0.325902523	0.912974845	0.853345004	0.8333124740000001	0.047500743	0.8558487659999999	0.8327782640000001	0.827569104	0.47342619999999996
cg01419136	0.054675693	0.615078255	0.93481549	0.186504172	0.061854930999999995	0.082246922	0.666432369	0.73081705	0.051252347000000004	0.589514063	0.043385174000000006	0.925376573	0.133698893	0.554247417	0.6883991540000001	0.594747542	0.5909609	0.63608092	0.5568445670000001	0.27753550899999996	0.929850174	0.094508058	0.5468251470000001	0.494169246	0.9596909259999999	0.9500848740000001	0.465998235	0.649922922	0.049874767	0.519855375	0.089959711	0.053277593	0.888196166	0.10531169	0.948166592	0.94551191	0.032482602	0.57407906	0.034936258	0.48130726	0.574120196	0.9548860379999999	0.9538335029999999	0.052565679000000004	0.9237174000000001	0.946961273	0.54220622	0.041318604	0.030029828999999997
cg01421646	0.613665344	0.032091523999999996	0.9251068790000001	0.54791331	0.031511002999999996	0.552188411	0.8341831009999999	0.6641202310000001	0.917543358	0.922264469	0.933258629	0.414472835	0.50675169	0.6699256370000001	0.081777592	0.589500083	0.598994503	0.938465963	0.612814477	0.604345774	0.494814381	0.582754797	0.031960734	0.045227067999999995	0.8067188820000001	0.657945556	0.9450706320000001	0.941784477	0.936811148	0.593399275	0.8197644959999999	0.931918971	0.504636839	0.815213733	0.078612258	0.043805467	0.613892923	0.6076178210000001	0.928880817	0.039780999	0.947926225	0.9370751409999999	0.9289767320000001	0.07774176099999999	0.035147715	0.905980406	0.6892474890000001	0.509566481	0.576978941
cg01435313	0.8268334279999999	0.089010344	0.926039319	0.6286925289999999	0.908174409	0.10852035	0.039085438	0.036317346	0.042158994000000005	0.462354516	0.545967714	0.620408029	0.863912907	0.670519492	0.915718128	0.457780941	0.616687372	0.596496434	0.923389473	0.183523004	0.428698174	0.922226415	0.548672096	0.929373536	0.925934158	0.6341589329999999	0.497577686	0.92272713	0.928152755	0.458480244	0.467495454	0.51966511	0.554603819	0.506297688	0.44571106299999996	0.55618903	0.280688915	0.033628872000000004	0.9123449370000001	0.035312271	0.576405404	0.593398502	0.590741185	0.563003137	0.09452626800000001	0.5672678520000001	0.590016849	0.035624382999999996	0.052499722
cg01455398	0.169361386	0.026987387	0.542902454	0.331778354	0.06399326	0.863097989	0.848889316	0.634863665	0.905367488	0.541745563	0.94289763	0.492199192	0.018492868	0.42002443799999994	0.50912787	0.42002453799999995	0.479291684	0.156692391	0.031343027999999995	0.530849245	0.425307392	0.414846385	0.877846751	0.413899361	0.034355658	0.545931779	0.020077028	0.394712881	0.036706438	0.44854703100000004	0.49462113	0.469590368	0.46080491700000004	0.48442945600000004	0.576195082	0.05126582	0.718759977	0.468997375	0.023949018	0.43984417299999995	0.902721555	0.46876955200000003	0.058112999000000005	0.8283728659999999	0.603463564	0.531750149	0.961581896	0.487459409	0.5525331170000001
cg01460940	0.474412534	0.42721699	0.5686954120000001	0.618927615	0.439377545	0.7466086959999999	0.404479341	0.059223432	0.42760418	0.656517713	0.47824397700000004	0.093299065	0.35247160200000005	0.546045116	0.549276461	0.304920383	0.09650857800000001	0.942551335	0.523818311	0.276703766	0.51163181	0.135403469	0.803647118	0.898021087	0.039466232999999996	0.8624246870000001	0.503719985	0.413400363	0.922718788	0.468032605	0.055894763	0.510246086	0.741438571	0.370718462	0.846484534	0.839955595	0.029860515	0.053780666	0.614106975	0.4169994000000001	0.915940367	0.450276811	0.451094714	0.92900249	0.015568302	0.33681384299999995	0.60144772	0.395681515	0.477902096
cg01470666	0.908366006	0.597301868	0.604365244	0.213204392	0.869496185	0.518764268	0.046476428	0.20830433399999998	0.574506619	0.867859673	0.909712135	0.084745728	0.113986109	0.565282895	0.11119476699999999	0.078981154	0.702818598	0.9133190609999999	0.108722531	0.26263953100000004	0.082494405	0.277467566	0.87772604	0.519007749	0.036710779	0.601653812	0.624965705	0.5953446729999999	0.583271706	0.21267656199999999	0.138641565	0.782105367	0.83135305	0.160246387	0.564850936	0.046380273	0.050809732999999996	0.032544467	0.6939957	0.054605895999999994	0.922189287	0.8967160609999999	0.044443478	0.445392302	0.613055595	0.6040271070000001	0.5548678570000001	0.905772079	0.551686488
cg01476443	0.088620716	0.100721483	0.678944477	0.86048105	0.443613594	0.233686278	0.665446083	0.06622517900000001	0.585157781	0.5991372970000001	0.875637413	0.039445517	0.362659811	0.712764246	0.267326821	0.55158022	0.371508991	0.450508401	0.5889457220000001	0.398426431	0.08546919900000001	0.622750841	0.8345880040000001	0.82773	0.557836601	0.59760249	0.489599584	0.088633188	0.704759371	0.7153263459999999	0.5397597510000001	0.14199954	0.546305471	0.192951323	0.379110416	0.12968934199999999	0.549196632	0.051928657999999996	0.436304277	0.751863924	0.173617057	0.725868634	0.490106269	0.543932812	0.615862539	0.411000384	0.157439978	0.475628919	0.10569855199999999
cg01495509	0.305405425	0.652686804	0.068270404	0.028139285	0.484891223	0.453874856	0.887579096	0.678867928	0.025986824	0.877307809	0.54379021	0.157120973	0.891162272	0.5142449179999999	0.120190085	0.9065382340000001	0.624764109	0.499567132	0.091190356	0.441172213	0.46283433	0.467043256	0.061737060999999996	0.025441348	0.45055007700000005	0.473304458	0.380514185	0.917982327	0.511653457	0.055561763	0.915580756	0.261224167	0.395228155	0.815815695	0.419588819	0.038853199	0.479450373	0.025231108999999998	0.774704425	0.030078569	0.30913476	0.8665275159999999	0.91843151	0.750361665	0.578641562	0.47056846799999996	0.067024309	0.44273427600000004	0.55629895
cg01511718	0.053046904000000006	0.651364167	0.31040222100000003	0.138300935	0.8914237220000001	0.052439217999999996	0.366518797	0.428519133	0.612127467	0.925165729	0.912908763	0.481865859	0.647347246	0.062422809	0.552060251	0.900262553	0.903232556	0.919090097	0.055592833	0.93772941	0.571727487	0.8519785740000001	0.384497269	0.905023755	0.9194990909999999	0.5918383770000001	0.70729688	0.038633503	0.523781136	0.068614617	0.043117489	0.523084355	0.423429729	0.036629077	0.055506991	0.895551977	0.51979656	0.5174654989999999	0.46135907	0.873521634	0.9052979959999999	0.919231185	0.551227344	0.512280534	0.6474351770000001	0.492723067	0.038666597999999996	0.475815726	0.536179635
cg01521436	0.930011002	0.419409804	0.930790386	0.7775747409999999	0.8644721590000001	0.034648201	0.049510747	0.708361883	0.504898758	0.650344035	0.8414194890000001	0.9039971440000001	0.43662044	0.9241789029999999	0.8069661490000001	0.8946821340000001	0.729931283	0.068504681	0.8254787509999999	0.492608886	0.880993439	0.784764771	0.40196777899999997	0.48217955100000004	0.018184558	0.286953626	0.433975845	0.46816872	0.453515679	0.27121840399999997	0.023062567000000003	0.369736358	0.548875723	0.508804437	0.144860194	0.883861852	0.47671308100000004	0.024448416	0.061786126	0.43990566700000006	0.362336795	0.898010588	0.90725801	0.519299375	0.93756636	0.488647816	0.022420053	0.470706746	0.48713280299999995
cg01530984	0.6920350140000001	0.916404586	0.573481573	0.196407832	0.522727205	0.489855618	0.046024427	0.57339363	0.40191569299999996	0.8919037679999999	0.49331854299999994	0.9232672890000001	0.067789528	0.49039336299999997	0.9043446959999999	0.495242691	0.212789809	0.430351676	0.949183232	0.49657827299999996	0.54371022	0.512790261	0.8077012720000001	0.8917097070000001	0.5165372220000001	0.925117795	0.469721171	0.511270955	0.447636249	0.49823126100000004	0.045513976	0.50360306	0.129494663	0.487807716	0.120401387	0.44679858899999997	0.8815160959999999	0.044785082000000004	0.917996275	0.08727274300000001	0.482859539	0.496505594	0.10549542099999999	0.923447169	0.054271625	0.418252729	0.942823407	0.502476199	0.8744437070000001
cg01559533	0.498827	0.596538079	0.494388275	0.828258611	0.903673361	0.40902616799999997	0.071140444	0.84856315	0.032914145	0.576036258	0.856448605	0.565552241	0.913816759	0.098741577	0.715124695	0.768780597	0.529369509	0.9252709090000001	0.929852103	0.537642593	0.045446262	0.22623863100000002	0.46727924	0.037746712	0.605747924	0.911489355	0.736475564	0.48234768200000006	0.938568411	0.932338025	0.03957126	0.029751687000000002	0.511730115	0.47994916200000004	0.678721128	0.8896050240000001	0.501338261	0.451067437	0.035370226	0.029434355	0.930302492	0.523918144	0.928458783	0.569548679	0.529817536	0.578860251	0.03128087	0.564192736	0.942095828
cg01574410	0.910005335	0.486635525	0.62729841	0.48174743200000003	0.918714082	0.47324586399999996	0.51327299	0.033634968	0.08171014	0.520247249	0.948306855	0.5990465739999999	0.81853994	0.546656841	0.392244246	0.205734823	0.8983772990000001	0.394496468	0.787724923	0.133361401	0.883070438	0.8553654709999999	0.9242016479999999	0.9305257259999999	0.888012041	0.04486814099999999	0.862233131	0.512143369	0.092799878	0.452212082	0.032543338	0.422300119	0.511746405	0.9143943929999999	0.9073140479999999	0.916912428	0.046995353	0.930737837	0.871419017	0.487307359	0.055921048	0.079454834	0.091630793	0.38860963600000004	0.116536495	0.907246276	0.905482087	0.936517967	0.885744544
cg01586483	0.40995892799999994	0.543869166	0.454439708	0.262576435	0.11479371699999999	0.911672061	0.040058329	0.947097317	0.921131455	0.048541693	0.507016448	0.627450456	0.08834573800000001	0.067326895	0.634396162	0.808552261	0.575817802	0.484393776	0.519493236	0.518102572	0.45527370799999994	0.510783295	0.9165479120000001	0.5279249770000001	0.898612418	0.723396281	0.525557599	0.943874278	0.510496379	0.583874701	0.481900702	0.5501847910000001	0.547798336	0.545852634	0.216370365	0.5255849810000001	0.5146588	0.49459666700000005	0.9044989729999999	0.90446516	0.057785422999999995	0.510436883	0.94288435	0.08065649400000001	0.475134272	0.464533821	0.507170274	0.516172725	0.531934937
cg01594125	0.41106320799999996	0.404197862	0.250512711	0.477175339	0.91416687	0.026724498	0.5926350979999999	0.48875161100000003	0.5077382539999999	0.29083459300000003	0.579895275	0.493500534	0.8423590540000001	0.026512609	0.64216635	0.9137689240000001	0.027753204	0.4066608	0.046743297	0.452466785	0.496580533	0.8666352620000001	0.905896202	0.412229609	0.040461415	0.60261473	0.039680217999999996	0.325612293	0.94517731	0.889053917	0.9299073240000001	0.600402474	0.893098272	0.879249829	0.8625914379999999	0.037235578	0.024409615	0.46787278600000004	0.514625152	0.531286535	0.029177696	0.429648756	0.022924257000000003	0.044003041	0.893125701	0.100313405	0.046243596	0.023001799	0.8542009070000001
cg01625750	0.030293401	0.031705863	0.40502837399999997	0.216523379	0.927391537	0.490467914	0.9361124129999999	0.945281597	0.9519368509999999	0.513631892	0.9473826590000001	0.44163973799999995	0.46306026899999997	0.122644426	0.548825941	0.38654965399999996	0.550652871	0.9165101940000001	0.45547636799999996	0.9028217040000001	0.9256114879999999	0.39202253	0.09804984	0.042722957	0.45818371799999996	0.084209273	0.8972014909999999	0.068229265	0.9516415890000001	0.5273511129999999	0.453994071	0.94551999	0.949066434	0.519199738	0.50127987	0.5376798939999999	0.880592363	0.918923788	0.942123202	0.51192902	0.9509349029999999	0.449243771	0.516202458	0.5479739779999999	0.5960856489999999	0.066492768	0.580536654	0.951183417	0.498917314
cg01642743	0.311426292	0.072416283	0.921015751	0.24381848600000003	0.7187182129999999	0.34916918700000005	0.22670772100000003	0.547958752	0.9005975509999999	0.49587480100000003	0.088299978	0.788921697	0.78035977	0.697533552	0.395127179	0.119677553	0.586559029	0.497349659	0.9173668420000001	0.8791044159999999	0.519004236	0.5080437529999999	0.282954917	0.225934208	0.10548521400000001	0.06127213	0.9438923909999999	0.505354468	0.5023259520000001	0.511794144	0.8503275240000001	0.839959508	0.865473002	0.191644846	0.53121213	0.9185187429999999	0.052043005	0.47902504	0.468194419	0.080725687	0.8639060690000001	0.10127336599999999	0.503516981	0.47602254200000005	0.316994891	0.7538288059999999	0.41640277600000003	0.041359272999999995	0.8659652720000001
cg01663696	0.956642239	0.8775693720000001	0.9201711020000001	0.9278957879999999	0.893679535	0.480085538	0.063347368	0.9310093629999999	0.597289933	0.489384081	0.536643057	0.44762366299999995	0.085538473	0.69689274	0.490996435	0.162725177	0.022056767	0.880358183	0.027002215	0.501967759	0.485609454	0.940141824	0.558329117	0.917428936	0.538125272	0.927580341	0.025110089	0.507202196	0.9265527579999999	0.047975772	0.409578399	0.918589185	0.208277355	0.038591263	0.440595691	0.49710974	0.028498812999999998	0.460830244	0.462463516	0.490743525	0.9278489109999999	0.902762636	0.899503638	0.928749336	0.464823242	0.473844527	0.606080398	0.911183449	0.036753507000000005
cg01670337	0.5603452839999999	0.9146689929999999	0.6738222220000001	0.922262638	0.489698312	0.48367200899999996	0.051491999000000004	0.893914257	0.615931887	0.61785662	0.051824023	0.602636095	0.549388852	0.704584753	0.633914444	0.05325536	0.679774975	0.621355619	0.5859228360000001	0.621978677	0.575551707	0.455700941	0.8977337190000001	0.065568649	0.92432106	0.071165138	0.937657097	0.5614825489999999	0.607902565	0.057105529	0.47241356100000004	0.666208418	0.927150105	0.590664299	0.053299190999999996	0.655114828	0.491411944	0.039541538	0.098745233	0.579581934	0.939630555	0.536938007	0.059602603	0.526236812	0.609504995	0.054970547	0.048651377	0.492840106	0.5093790260000001
cg01701562	0.674407669	0.623713138	0.06565514900000001	0.199635743	0.108768672	0.9247746490000001	0.5582961999999999	0.61954709	0.93489985	0.08971029800000001	0.049903645999999996	0.5881101679999999	0.920152283	0.9268261529999999	0.181286174	0.937411881	0.734480172	0.578417506	0.930268065	0.053171265999999995	0.5839965220000001	0.138112845	0.931219393	0.51392754	0.572424929	0.93101745	0.543377644	0.604568396	0.627014124	0.583251731	0.468806833	0.18107500199999998	0.560267495	0.047054603	0.628431553	0.934607669	0.050260177	0.526867883	0.520325378	0.031277924	0.9340179679999999	0.93617371	0.534925549	0.954989379	0.46376369999999995	0.47799419200000004	0.928004772	0.515452628	0.16947850399999997
cg01706824	0.102873873	0.893994275	0.510933695	0.507071308	0.525025663	0.04469081	0.8377670490000001	0.57168428	0.8675734820000001	0.505099675	0.488961962	0.893096982	0.484299729	0.376699891	0.570576885	0.5732646920000001	0.41302843100000003	0.06926577	0.8179382959999999	0.100914371	0.898347652	0.546160127	0.865395935	0.05395011	0.46837727799999995	0.887362577	0.923448522	0.516381861	0.866572766	0.538290295	0.040145844	0.935784829	0.840195646	0.506135268	0.50272965	0.12803397	0.482858279	0.039814886	0.046728259	0.045355629	0.064799846	0.503470497	0.535054837	0.905256462	0.873209853	0.46363677200000003	0.04846450099999999	0.49966571200000004	0.055940801
cg01722936	0.018149581	0.023819374	0.40579643	0.86023095	0.379180154	0.409091737	0.303376457	0.627964451	0.418926849	0.39802376700000003	0.378589681	0.017840021	0.07329738400000001	0.856949988	0.378653236	0.377471441	0.436962119	0.739756078	0.017255924	0.321794896	0.765979243	0.35209418600000003	0.769823374	0.399007459	0.756972832	0.387015984	0.7099080609999999	0.469720825	0.46135925899999997	0.40653658	0.39832873799999996	0.400752395	0.046198169000000004	0.737899072	0.7371926390000001	0.43411229	0.690924463	0.687231988	0.632628866	0.379728606	0.7908967640000001	0.026618867	0.40101151799999996	0.443930197	0.01820632	0.838996205	0.027504346000000002	0.381332026	0.814295885
cg01726498	0.7545100440000001	0.602999843	0.7689086479999999	0.841849768	0.797300653	0.43739569	0.516179153	0.020745761	0.9292852309999999	0.406478534	0.427863791	0.885533832	0.493823905	0.09049357599999999	0.83951888	0.44051962299999997	0.489832225	0.930160275	0.268632689	0.28542276	0.82938585	0.404357151	0.857108071	0.931169122	0.414664525	0.37523775299999995	0.661867658	0.76845015	0.8814459859999999	0.716365452	0.468289595	0.457712149	0.785137918	0.801789023	0.423326756	0.043970130999999996	0.247155297	0.38790622	0.385640298	0.836516244	0.44774210700000006	0.397396185	0.832450803	0.365284685	0.042396135	0.642034801	0.44144978	0.309204657	0.378170976
cg01755505	0.914278932	0.49234801	0.067219856	0.163695204	0.024654102999999997	0.5075978210000001	0.49799621299999997	0.9395746640000001	0.581877799	0.938724766	0.9190437440000001	0.9420288290000001	0.489959705	0.935959042	0.41856471	0.9449811229999999	0.5709354320000001	0.49389832899999997	0.9517338120000001	0.5381610520000001	0.927336174	0.539035191	0.93165686	0.058866088	0.5040165870000001	0.469093461	0.031229065	0.923715573	0.47473642	0.058216299000000006	0.9396135870000001	0.9465040029999999	0.04180333	0.5201453420000001	0.507203365	0.887408273	0.24081122300000002	0.9038544279999999	0.543663364	0.487169371	0.9481319359999999	0.932262087	0.9376618520000001	0.5126029670000001	0.9119745659999999	0.9427375640000001	0.049781263	0.94773035	0.946803543
cg01759114	0.05259197	0.929307606	0.524380327	0.085068757	0.885553072	0.049252952	0.890343742	0.038147786	0.600400471	0.489653561	0.928036135	0.651150247	0.052323242	0.887503229	0.708093413	0.044222729	0.691851399	0.071007533	0.043675606	0.17186834899999998	0.478350681	0.523381185	0.5245749439999999	0.499894396	0.6239123870000001	0.050519597	0.042958105999999996	0.591897824	0.933204226	0.666034012	0.9071665590000001	0.6330940039999999	0.054129788	0.898112957	0.880556496	0.49132358299999995	0.570713638	0.909470308	0.037866452	0.478620814	0.565680516	0.565162885	0.9347870859999999	0.9193955140000001	0.61872495	0.056801823	0.923866176	0.556520707	0.041069242
cg01761909	0.7223802579999999	0.529886165	0.918345372	0.815249635	0.066029057	0.58148878	0.639957701	0.050379012	0.071904921	0.629255197	0.726214826	0.12309811699999999	0.26351740100000004	0.250995641	0.564795381	0.104241888	0.659425774	0.667826467	0.708296942	0.607176566	0.06034666599999999	0.899592988	0.917664002	0.914492897	0.089522327	0.529288923	0.9204944559999999	0.621171705	0.053637025	0.145206537	0.685127342	0.5330456920000001	0.611894003	0.934242019	0.929988197	0.916816803	0.906273368	0.595692546	0.041310447	0.484884335	0.5653494960000001	0.052695955999999995	0.556585416	0.5083101760000001	0.541686323	0.9371000820000001	0.747799463	0.054317986	0.064918284
cg01766873	0.518082416	0.06665249	0.655187893	0.8895771459999999	0.046381389	0.623579845	0.048514962	0.578186372	0.5945109000000001	0.926490279	0.907878801	0.659538417	0.641135805	0.327272587	0.8999722179999999	0.933565918	0.612530231	0.566560053	0.574516674	0.569794548	0.923226826	0.12586007800000001	0.536106225	0.604027387	0.045276387	0.660458778	0.518611085	0.669408792	0.7070719940000001	0.551283463	0.5731493670000001	0.571966353	0.5307062020000001	0.9109155870000001	0.5643604729999999	0.575236735	0.9274332940000001	0.039636378	0.040719803	0.037050023	0.524298635	0.553766095	0.543049579	0.935723105	0.508069545	0.832054485	0.670242971	0.930156813	0.40001215700000003
cg01774343	0.476641497	0.060824138	0.88904739	0.8206847209999999	0.5106710320000001	0.5146465960000001	0.906419165	0.04473264	0.503691671	0.93290807	0.50612506	0.9408858390000001	0.43535660600000003	0.877676868	0.84443648	0.886799198	0.5727627510000001	0.9360093009999999	0.9271393859999999	0.440751026	0.891304386	0.482469109	0.5428516489999999	0.472977508	0.48753287	0.46534841	0.047625905999999996	0.067111188	0.50886659	0.42772127299999996	0.921783557	0.48685006700000005	0.5175598779999999	0.505800791	0.10814139	0.12016428300000001	0.883025262	0.463104125	0.511951345	0.907072047	0.879162063	0.504957953	0.5124048529999999	0.503680606	0.7536291009999999	0.940127547	0.026612953999999998	0.505313412	0.474880315
cg01811930	0.050536449000000004	0.044228342999999996	0.510660253	0.127979128	0.055667347	0.585744021	0.41695872700000003	0.713853987	0.927695087	0.599922972	0.543103711	0.8279142190000001	0.623339741	0.055222487	0.082352475	0.9259048129999999	0.77729964	0.075313013	0.9150597509999999	0.887808253	0.473833395	0.037950874	0.892134524	0.026953036	0.032264681	0.42365932	0.925617967	0.53050614	0.066560285	0.034099736	0.493665745	0.7430473940000001	0.88274135	0.872549572	0.49188796799999995	0.8833896170000001	0.495381368	0.020461397	0.025257937999999997	0.896363527	0.0292232	0.9203216320000001	0.902789602	0.566575821	0.07228839	0.044747943	0.9358790859999999	0.9314219570000001	0.49427678700000005
cg01812644	0.018693163	0.517845853	0.845742645	0.464468709	0.051439139	0.549930457	0.029860125	0.945379193	0.02738733	0.636718459	0.038835023999999996	0.536637073	0.642060249	0.9072446740000001	0.498260263	0.303361954	0.031115227000000002	0.583453979	0.587646647	0.106380899	0.943545383	0.8360382479999999	0.068854318	0.9204232720000001	0.9167741229999999	0.096834056	0.592906646	0.91920514	0.567132325	0.5724994929999999	0.037736566	0.612645863	0.539981905	0.09175367400000001	0.925439395	0.901090367	0.931426575	0.033672732000000004	0.538349056	0.504327093	0.573686423	0.545667268	0.919344266	0.916611155	0.917981725	0.5905075679999999	0.6873185390000001	0.938592883	0.031311873999999996
cg01857597	0.454402566	0.11538419400000001	0.500791986	0.482793104	0.103881415	0.47263543399999997	0.464407633	0.11514370800000001	0.932326709	0.475468668	0.886398887	0.946153804	0.483498265	0.19742815100000002	0.950807627	0.312525098	0.9298631909999999	0.267779654	0.564432143	0.294858247	0.477101086	0.801770283	0.49220107	0.442006371	0.8615770909999999	0.54982048	0.509477521	0.025327133999999998	0.110807575	0.430567065	0.080306536	0.477166132	0.508158135	0.498345737	0.18817425100000001	0.9114050359999999	0.044739222	0.9193529	0.032651788	0.47871128399999996	0.477672592	0.922278128	0.905917634	0.930923154	0.944109655	0.9128494109999999	0.8721286070000001	0.615977896	0.043097504
cg01870646	0.65534076	0.172432136	0.652094984	0.8839570370000001	0.540300007	0.11786248099999999	0.038688133	0.12097519400000001	0.9288460279999999	0.6996097309999999	0.087409349	0.6264262660000001	0.49889591299999997	0.393318881	0.908283517	0.152457208	0.564509585	0.570747143	0.088225587	0.149330141	0.57213822	0.23634155399999998	0.536766031	0.57000596	0.630253454	0.587487978	0.057600543	0.939401011	0.94142549	0.5757928720000001	0.9332801470000001	0.376561449	0.608734624	0.6608671279999999	0.26671361899999996	0.9243745459999999	0.57589658	0.562428225	0.051343013	0.579422515	0.934545236	0.06456656	0.9576953000000001	0.48662702399999996	0.7396758170000001	0.06511112200000001	0.48295164	0.9428849979999999	0.574950008
cg01874880	0.14517784	0.70385884	0.8840050509999999	0.8284806159999999	0.494562446	0.435862089	0.059175392	0.483587008	0.9411891520000001	0.42146870399999997	0.8342634729999999	0.6743311759999999	0.5098007729999999	0.44356887	0.915266158	0.9260195090000001	0.8900401720000001	0.124613825	0.917166574	0.876880158	0.8586655320000001	0.463371473	0.427857149	0.045756954	0.861587422	0.519859508	0.498562889	0.074864841	0.117636898	0.8268422940000001	0.47434548	0.464430935	0.8114058829999999	0.47623689799999996	0.831548352	0.774174382	0.066600649	0.830456503	0.049951849000000006	0.43966221899999997	0.8708612240000001	0.445849055	0.8615928840000001	0.092007384	0.481524885	0.438737019	0.8752381690000001	0.838308616	0.8819832940000001
cg01887148	0.904356499	0.567571212	0.048556057	0.797532647	0.8786011309999999	0.095583475	0.9112697890000001	0.392055459	0.906265605	0.042917070999999994	0.9033674979999999	0.863539403	0.9024850179999999	0.054711422	0.584980474	0.526760483	0.5023567320000001	0.915321665	0.138491425	0.720723763	0.597171027	0.82546629	0.91207499	0.032170292	0.5119447979999999	0.566707396	0.45640588299999996	0.897030778	0.49520257100000004	0.513739945	0.493160783	0.5467768239999999	0.8459109579999999	0.484220338	0.833659976	0.506675343	0.837968272	0.033431345	0.037967702	0.49151510200000004	0.501178275	0.88704096	0.8673151729999999	0.862654142	0.12720942	0.861384257	0.047791050999999994	0.840733332	0.88942126
cg01897074	0.07621292	0.705845098	0.703985946	0.633233226	0.829010417	0.067238475	0.39408424	0.10007183300000001	0.8465535820000001	0.523414675	0.9211919140000001	0.09277832300000001	0.319541234	0.58320345	0.494353765	0.167276114	0.151049935	0.8625764859999999	0.54313927	0.210886732	0.649392321	0.43738695	0.492669996	0.057505297999999996	0.347413421	0.703888029	0.595879857	0.530720111	0.5447062770000001	0.216373218	0.143044536	0.833043075	0.519400756	0.848162885	0.564826353	0.8558325999999999	0.793575521	0.480501546	0.063521689	0.5048768	0.577732276	0.5685088110000001	0.06658061700000001	0.053846327	0.8658199000000001	0.6471545479999999	0.808072163	0.36097009399999996	0.6075637229999999
cg01898056	0.498405659	0.511121291	0.055030552	0.175918044	0.45667919799999995	0.30435264	0.937606843	0.899839084	0.938123576	0.478147211	0.952519278	0.061202519000000004	0.462313098	0.773316228	0.8958746479999999	0.268734382	0.6507411879999999	0.929448217	0.585336938	0.549750735	0.028782943	0.11834491300000001	0.49105267399999997	0.40895120100000004	0.493637902	0.867082276	0.180753752	0.489911417	0.560460085	0.548245356	0.9182936620000001	0.950661148	0.900274589	0.48710333200000006	0.15688712	0.8688000990000001	0.876796213	0.8837636440000001	0.8826496429999999	0.45866455899999997	0.474063987	0.48379975700000005	0.10261667	0.542972029	0.415122059	0.502683798	0.952143732	0.8843714290000001	0.037720343999999996
cg01907347	0.098221306	0.469124694	0.562490755	0.798512324	0.918444459	0.46444582	0.04611592900000001	0.451732549	0.564988185	0.022152102000000003	0.903334228	0.078445075	0.01712348	0.620397258	0.164916981	0.64734052	0.858763278	0.07628243700000001	0.042723066	0.840036349	0.444679986	0.15842315199999998	0.505003089	0.046618967000000004	0.110056246	0.46455458	0.541094305	0.8969154509999999	0.9145807109999999	0.76260452	0.075291695	0.9144994259999999	0.922891017	0.6820643820000001	0.842930745	0.895036148	0.042353115999999996	0.45945131200000006	0.461536315	0.775122937	0.256066681	0.096052858	0.915839637	0.8940504029999999	0.19073017	0.9247443670000001	0.302533227	0.744209215	0.023982395
cg01937806	0.52744608	0.917987758	0.076385195	0.68921738	0.866150816	0.558941129	0.18355766399999998	0.51730558	0.551609307	0.507773268	0.9190347170000001	0.056408836	0.88432444	0.9081496040000001	0.5430591610000001	0.11250147099999999	0.88710131	0.44055321299999994	0.580475117	0.48887452	0.9105809020000001	0.8632712990000001	0.919836282	0.9096133679999999	0.866806909	0.065089975	0.046857868	0.592471882	0.5262077070000001	0.052465295	0.522436931	0.5370208639999999	0.528971606	0.042162427999999995	0.809172342	0.47946628399999996	0.033424324	0.027005445	0.030270351	0.034540302	0.9044776379999999	0.886333356	0.880009571	0.06177933099999999	0.061366522	0.452108487	0.313732158	0.903429688	0.590445112
cg01958189	0.913477324	0.070122459	0.700683573	0.513359345	0.530493801	0.613328157	0.411653245	0.042818801	0.57053369	0.579003221	0.913075072	0.920698107	0.59641013	0.88105247	0.836522653	0.5011724470000001	0.911452832	0.902636157	0.928655659	0.044588069	0.668284708	0.080449733	0.064604904	0.91623647	0.520141811	0.584727105	0.036559622	0.650724929	0.052547921	0.49790669200000004	0.582255231	0.037132118	0.498385821	0.047427433	0.89676295	0.911451784	0.547374869	0.033571836	0.881134438	0.035468132	0.920803789	0.591221833	0.9340157640000001	0.930696737	0.5204542289999999	0.088023642	0.579522396	0.546492331	0.9327694470000001
cg01979486	0.059373080999999994	0.574413707	0.558769657	0.40308183299999994	0.462909808	0.870222196	0.896841388	0.86426752	0.029929808999999998	0.8325033890000001	0.48961892100000004	0.06771070900000001	0.5130894420000001	0.43509114600000004	0.463079411	0.908599012	0.5641048479999999	0.500597999	0.5317731410000001	0.052826867	0.054731405	0.46449048	0.46614313399999996	0.90712534	0.067010646	0.069023127	0.479667689	0.484215781	0.467194816	0.115721151	0.473395246	0.498612121	0.095067385	0.49164377600000003	0.47223301	0.13242862	0.06499128700000001	0.530721949	0.502161505	0.503414675	0.508276162	0.112253061	0.878027259	0.9042061990000001	0.033602514	0.09343090400000001	0.036001832000000004	0.9218992559999999	0.516403096
cg01998692	0.46807968899999997	0.04685609599999999	0.34349410799999996	0.634248805	0.043805292999999995	0.081234918	0.50806797	0.9227942509999999	0.541224337	0.570081181	0.517637802	0.510768989	0.641683476	0.21768111899999998	0.872288325	0.457732519	0.9239511970000001	0.063812002	0.523745396	0.857576019	0.072480308	0.044768269000000006	0.555275582	0.5282221220000001	0.36958996	0.049491015	0.478020293	0.048329493	0.621259627	0.078192017	0.654901489	0.470329049	0.82780168	0.576567113	0.442220118	0.781201845	0.032170717	0.8921670509999999	0.5071511870000001	0.588094255	0.536927727	0.42478649399999996	0.584637183	0.9432151990000001	0.72843476	0.557304162	0.913266894	0.046445163	0.87790945
cg02004172	0.653277389	0.547357205	0.867938161	0.034585201	0.874608437	0.060503619	0.9037525470000001	0.946961633	0.91959877	0.537238564	0.067126546	0.926614547	0.07490587900000001	0.56660771	0.75882474	0.04427624	0.755235033	0.8343758029999999	0.528769432	0.48191576	0.050005185	0.8647761999999999	0.48395131	0.9281363970000001	0.933183504	0.060047894000000004	0.039804652999999995	0.36131794700000003	0.939773089	0.918153332	0.519720986	0.552364996	0.442752959	0.87838993	0.050033176	0.033013047999999996	0.5258425520000001	0.491283139	0.054351159	0.618088344	0.64470097	0.051828849	0.6461680360000001	0.093690085	0.066576094	0.87992471	0.45991861700000003	0.943073288	0.56149845
cg02009303	0.447745977	0.912661798	0.466299964	0.12077872199999999	0.9407067309999999	0.477921989	0.543767795	0.9280251690000001	0.527549319	0.461817335	0.921124319	0.216858402	0.543045957	0.12275046699999999	0.487744395	0.8924133470000001	0.423987102	0.911501054	0.955512525	0.622330525	0.043445652	0.118170185	0.050521118	0.94377747	0.511176503	0.5201470229999999	0.025877984	0.6859799440000001	0.928862918	0.398107118	0.036152784	0.021606361	0.08322621200000001	0.317393137	0.905514532	0.156846585	0.957369093	0.505542751	0.018902295	0.943971945	0.079566768	0.945127743	0.10014735599999999	0.493923491	0.046264344000000006	0.492485075	0.443584409	0.452585708	0.089603164
cg02018326	0.035730672000000005	0.92095424	0.14335847599999998	0.587260354	0.891332844	0.130526268	0.529867367	0.112500564	0.8055378120000001	0.875274977	0.902297317	0.865607835	0.824916675	0.618166487	0.40737827200000004	0.90250543	0.045399882	0.933933659	0.45624474200000004	0.571533561	0.045642069	0.443477764	0.496255551	0.5032573810000001	0.545385032	0.616461559	0.552784948	0.890028389	0.901497491	0.538523051	0.558072146	0.5641765870000001	0.48294822600000004	0.472046508	0.808456946	0.492560802	0.048535019000000006	0.872138737	0.462917507	0.02800125	0.53353097	0.880881868	0.46357471899999997	0.576458601	0.8956285079999999	0.47771677100000004	0.035331383	0.849823276	0.523475284
cg02018921	0.061478899000000004	0.9192637370000001	0.48916158	0.870849523	0.913687785	0.034338043	0.615391872	0.047392192	0.91383526	0.045142721	0.050595507000000005	0.662585469	0.9109217009999999	0.60295648	0.873012607	0.683063121	0.712280237	0.08709973900000001	0.054592354	0.054850181	0.577883842	0.041098382999999995	0.038607903	0.041847239	0.04282124599999999	0.937110984	0.052671217	0.649517607	0.054839112999999995	0.58818227	0.855946166	0.037954051	0.127922164	0.573636837	0.526646529	0.047604457	0.035545222	0.037141435	0.035960046	0.518193507	0.632345846	0.565754991	0.566110416	0.623697452	0.596882671	0.9027645459999999	0.571871385	0.611965687	0.04098854
cg02028339	0.903780805	0.63458348	0.617015002	0.921272023	0.928967076	0.030611156	0.084833693	0.935413998	0.519107776	0.5500692389999999	0.10029636900000001	0.546766796	0.775327177	0.7934115420000001	0.536438655	0.132692383	0.932424244	0.518924636	0.496639535	0.510627457	0.06132086	0.494352616	0.506668256	0.9099831	0.571263813	0.5617245270000001	0.064346248	0.080735156	0.925311351	0.576959675	0.492186998	0.9171193390000001	0.51156981	0.5392048220000001	0.487300302	0.542613974	0.931729701	0.034165366	0.036022481	0.043308334000000004	0.9469625779999999	0.537275585	0.519322859	0.909376599	0.07690398799999999	0.9280378490000001	0.033749457999999996	0.5785900820000001	0.925284915
cg02044855	0.41678186899999997	0.122006554	0.13592612	0.221335819	0.432967815	0.8231700959999999	0.817891148	0.761816865	0.757585415	0.491451366	0.830337187	0.859008765	0.038596571	0.435538473	0.226348147	0.867818874	0.5060249520000001	0.545609815	0.9385434020000001	0.02385748	0.041128693	0.762473108	0.865194461	0.513006224	0.504881631	0.514725798	0.877700131	0.88669956	0.476656704	0.44750176700000005	0.866244007	0.448352607	0.39516559100000004	0.876238044	0.883342147	0.691458661	0.841815305	0.484250874	0.474938174	0.473581159	0.08886449	0.506156964	0.886659275	0.10750365099999999	0.5834095570000001	0.5982160089999999	0.9125491609999999	0.8756108429999999	0.474147404
cg02116437	0.621307779	0.9196144070000001	0.712245432	0.24944647	0.9030789090000001	0.12091240199999999	0.072494849	0.639171741	0.571113725	0.938539523	0.569300041	0.100770504	0.152719834	0.11121750300000001	0.456648548	0.52478731	0.11098709	0.5136663920000001	0.582347258	0.540485006	0.5364402739999999	0.86213963	0.167315673	0.8948441979999999	0.61848631	0.243263308	0.072168468	0.63385953	0.068205868	0.643367738	0.6168373429999999	0.7008166570000001	0.509551677	0.140045794	0.456872029	0.138032197	0.078391431	0.924268275	0.635050671	0.613887365	0.610856033	0.114359887	0.679739847	0.709374284	0.7139334359999999	0.930931892	0.93214983	0.943164296	0.8555334929999999
cg02130583	0.036094246	0.930177085	0.879766785	0.04427342	0.44390257200000005	0.759323315	0.746591753	0.430711303	0.453203201	0.434933885	0.050059695	0.506998006	0.893123242	0.791144848	0.101621525	0.9048024109999999	0.940505465	0.8548692729999999	0.8995041290000001	0.06329143400000001	0.45161230399999996	0.45526792200000005	0.506135957	0.030017752999999998	0.49135600100000004	0.581311826	0.497430085	0.903730569	0.888711994	0.849646665	0.496999721	0.647282459	0.833349481	0.825297352	0.049841325	0.7919980120000001	0.803436503	0.500985288	0.038178923999999996	0.040653533	0.840179872	0.8310620209999999	0.866647293	0.829329213	0.065550169	0.83698544	0.907048868	0.039001857	0.913131063
cg02139344	0.5439297989999999	0.934598936	0.883204187	0.698212408	0.033382396	0.363280938	0.672136717	0.95098294	0.537078195	0.039782092000000005	0.642481092	0.49671212200000003	0.944211252	0.564596353	0.678051356	0.12041908	0.045345418	0.758241577	0.672667908	0.847146842	0.647604223	0.914016725	0.9331135740000001	0.027309975	0.042391455999999994	0.9420634390000001	0.5096927960000001	0.625426926	0.045426448	0.06512832	0.059562066	0.549328444	0.47008584700000006	0.896169634	0.795009799	0.63042797	0.520791649	0.9458451170000001	0.031875196	0.894287972	0.959597448	0.280234402	0.9380655990000001	0.051431053	0.544626935	0.656482354	0.618226906	0.025435492999999997	0.832217676
cg02150809	0.064666364	0.929778742	0.138648084	0.24257630300000002	0.517272705	0.33750426	0.036461093	0.05144035	0.284042948	0.927656716	0.530593994	0.528180063	0.022306469	0.522938234	0.635003436	0.06831888900000001	0.568455377	0.159444851	0.618078951	0.490209721	0.584462719	0.521666387	0.584524465	0.904301857	0.343437705	0.07950371	0.934577034	0.38882392	0.551169259	0.623208275	0.912240467	0.5681643670000001	0.66986283	0.831525831	0.225033437	0.568315181	0.509724129	0.420579775	0.153523175	0.040547171	0.22585372199999998	0.347944601	0.122267961	0.26087631699999997	0.710511868	0.08958094300000001	0.93000496	0.904524019	0.777853476
cg02156723	0.054240364000000006	0.486928509	0.47365478299999997	0.924532204	0.934912675	0.058217073	0.9067209629999999	0.901605436	0.8875884140000001	0.502744407	0.931547468	0.8833644140000001	0.923908359	0.759700835	0.555093074	0.495148411	0.949572491	0.527689308	0.047900951	0.024256898	0.451682705	0.25897544899999997	0.9050316820000001	0.507707233	0.488349086	0.451764254	0.478381671	0.489075666	0.932693478	0.542238003	0.39408686600000004	0.292445117	0.869357755	0.44141	0.46682146799999996	0.517664052	0.9262625259999999	0.48116798200000005	0.055092057	0.928734136	0.5639797120000001	0.57103057	0.480391299	0.072310599	0.030939498	0.214656557	0.597732116	0.932489757	0.454732439
cg02174748	0.668336269	0.42350493	0.210773844	0.511082479	0.8152249579999999	0.049004592	0.5548502129999999	0.870193387	0.027703508999999998	0.9447517329999999	0.46692201	0.112989361	0.524075744	0.529034325	0.772950921	0.8329528270000001	0.865510813	0.027659777000000003	0.027750953999999998	0.024283717000000003	0.5116945039999999	0.463249475	0.497599522	0.510201997	0.855093563	0.538774749	0.43492159	0.532890705	0.201274497	0.431036144	0.47004611399999996	0.492602084	0.811373948	0.10766852800000001	0.793522625	0.05927943	0.066330075	0.444241602	0.483024354	0.026738857	0.46862727	0.48989673799999994	0.495296471	0.892517624	0.611217611	0.037845025	0.924600269	0.07192632	0.8955932329999999
cg02184299	0.544203898	0.43893370200000004	0.8979262729999999	0.588760466	0.040768194	0.033198061	0.868747487	0.93588923	0.912427944	0.895654802	0.544623527	0.9259902659999999	0.936756604	0.862920004	0.118631	0.063201685	0.46592612899999997	0.48148332	0.106270869	0.909942241	0.44944635200000005	0.45692034	0.042014162	0.474329865	0.929061556	0.847801585	0.872022098	0.487312184	0.9132060040000001	0.455668446	0.033763166000000004	0.931735399	0.9012883340000001	0.866222774	0.882691303	0.5332698539999999	0.46343859299999995	0.460222345	0.040918279	0.040005469	0.926360993	0.435119625	0.5179180179999999	0.46563807399999996	0.575539215	0.0707313	0.432174519	0.891399481	0.494826255
cg02228572	0.38940927700000005	0.865990589	0.42756785399999997	0.44045050799999996	0.035298644	0.55248942	0.058041798	0.629789018	0.912700533	0.438791184	0.9278598090000001	0.872486097	0.077615825	0.546662059	0.372887385	0.495867854	0.39559515100000003	0.047962276	0.471375463	0.7756343259999999	0.429031521	0.46298941299999996	0.035863973	0.431473193	0.026079019	0.19271010000000002	0.42023749	0.644182543	0.931202784	0.924257715	0.029092026	0.538117768	0.48230062799999995	0.539028225	0.033619092999999996	0.895100021	0.298091788	0.026141634	0.525287917	0.520429469	0.947552147	0.932487444	0.92943452	0.534485188	0.042991823	0.405208503	0.5684026839999999	0.524145172	0.94225134
cg02240352	0.7304865540000001	0.067626598	0.612932794	0.5165475589999999	0.5750177470000001	0.521914283	0.38534025	0.43775908700000005	0.201788792	0.9066244609999999	0.909073791	0.5269568379999999	0.294971904	0.188784934	0.917881774	0.38985965100000003	0.9117677909999999	0.9342762840000001	0.435592417	0.820424374	0.897501575	0.527250485	0.466535205	0.43613823	0.814136567	0.44256175600000003	0.522430661	0.059556474000000005	0.671734449	0.505978312	0.11072165099999999	0.5182277	0.618481909	0.51752203	0.360939684	0.17425818399999998	0.5092103179999999	0.552483876	0.5258966429999999	0.072930444	0.493888252	0.878020802	0.143964727	0.6055364639999999	0.661377461	0.899068545	0.378768211	0.462721066	0.09615372900000001
cg02254135	0.41793553	0.528147508	0.11902403	0.481882847	0.065949225	0.8639642009999999	0.028280891000000002	0.7445018240000001	0.9147117109999999	0.637886991	0.48743262299999995	0.8075283520000001	0.026186762000000002	0.775067857	0.156471706	0.68023168	0.30908491	0.31777882	0.033210192	0.653626488	0.128610483	0.387582979	0.285519364	0.81529829	0.903357557	0.375530955	0.10017767	0.525872417	0.789850623	0.59689449	0.8838342990000001	0.829105842	0.6438934820000001	0.121049861	0.605465788	0.447601144	0.498449539	0.486238681	0.781765822	0.907580486	0.8305931320000001	0.366825506	0.468961058	0.6115635070000001	0.44737266600000003	0.9169050059999999	0.666706209	0.030932532000000002	0.5609455520000001
cg02289045	0.069130894	0.829299254	0.44993729200000004	0.44212051399999996	0.860582492	0.5105591279999999	0.445811075	0.406178088	0.839078914	0.482157915	0.524895143	0.8194286679999999	0.487634396	0.144136536	0.787841717	0.473566676	0.831147181	0.897374573	0.474839413	0.312382649	0.45252586	0.14290108	0.802414141	0.8191245840000001	0.415389164	0.550496933	0.607450825	0.045570752	0.517973541	0.06314860900000001	0.463655311	0.028863761	0.038013412999999996	0.438586666	0.437797095	0.463035697	0.477176881	0.445291615	0.826113854	0.751590848	0.457640265	0.820623509	0.45936245299999995	0.489274241	0.398041511	0.552462296	0.025892818999999997	0.041708887	0.040562263
cg02300143	0.407872178	0.136614877	0.049245319	0.921824173	0.275377038	0.079279561	0.857701088	0.431682561	0.92115855	0.51711872	0.55272577	0.58212002	0.902373199	0.450404259	0.509549236	0.311542763	0.565630169	0.573757807	0.626110581	0.9475018	0.42404355899999996	0.45604559200000006	0.513221568	0.9182650090000001	0.41496282100000004	0.923368337	0.897667662	0.915384031	0.870290441	0.562423275	0.50517402	0.545543959	0.34346693799999994	0.42266181	0.117941639	0.747271145	0.658850129	0.5222851070000001	0.043353949	0.366982973	0.817261586	0.409732086	0.76709443	0.150364906	0.689682475	0.45233786299999995	0.795109565	0.45268399	0.22388369
cg02348726	0.617818072	0.10430724300000001	0.174400301	0.509058899	0.03629294	0.471662609	0.078890435	0.034881459	0.04054787	0.495056504	0.886873252	0.040254873	0.8429561729999999	0.892255835	0.23885128600000002	0.087208199	0.914290102	0.45694514799999997	0.040759897999999996	0.416794116	0.560092085	0.150038836	0.11928756900000001	0.444168351	0.922048392	0.42730292	0.922775015	0.9218172590000001	0.524047201	0.8904347509999999	0.89847291	0.510141145	0.504633976	0.507650057	0.891176269	0.577870683	0.03376106	0.035223614	0.163926372	0.41042597399999997	0.915259688	0.5064849339999999	0.569983908	0.199696812	0.9099303870000001	0.805985686	0.931518648	0.040359904	0.037979738
cg02359712	0.9410242990000001	0.919621364	0.547153288	0.571902424	0.130339484	0.548018319	0.19635230399999998	0.47499963	0.7060759679999999	0.336420686	0.113310698	0.9352473729999999	0.5424529020000001	0.656974314	0.573792775	0.182933213	0.42004778299999995	0.146920736	0.715388603	0.158407427	0.581244067	0.9182765509999999	0.560918027	0.619839102	0.6990150629999999	0.677266866	0.051650684	0.05775953599999999	0.325749336	0.070522327	0.5941591820000001	0.66044432	0.579249793	0.063874705	0.08477290900000001	0.084467247	0.290304773	0.052159915	0.254252028	0.344790637	0.511155106	0.60026151	0.649582757	0.9191930509999999	0.873732297	0.9387801570000001	0.128855303	0.524121293	0.892226037
cg02381172	0.5116487989999999	0.036850622	0.568971117	0.200912368	0.55022367	0.034776733	0.450523049	0.73665758	0.5074353220000001	0.566755322	0.905911955	0.040450816	0.105384925	0.23697439899999997	0.145373796	0.92757178	0.450060312	0.614849541	0.590148816	0.844959558	0.054483413	0.513614283	0.518902151	0.054064145	0.5183126220000001	0.056236989	0.51978802	0.931066301	0.037166746	0.9163687490000001	0.918795147	0.036201098	0.602446947	0.573112734	0.563508731	0.904046827	0.042192454000000004	0.036430827	0.49869382700000003	0.032867757000000004	0.054922497	0.522165368	0.536669403	0.096478034	0.7185716679999999	0.044537947	0.918773759	0.387640776	0.932248585
cg02390509	0.861771634	0.043496768	0.48748058899999996	0.838954477	0.466554624	0.053534541	0.033113281	0.450049019	0.918243169	0.5171489020000001	0.914931567	0.492237763	0.90600484	0.145662936	0.862377527	0.6051311429999999	0.525625362	0.280791136	0.579474691	0.9267636429999999	0.547203005	0.400285755	0.871127065	0.537520318	0.579893035	0.9151826259999999	0.8926417659999999	0.9324498920000001	0.560773783	0.5411055810000001	0.41103310000000004	0.042479435	0.514603923	0.866155268	0.052269221	0.880741813	0.029915301000000002	0.44792017799999995	0.478996001	0.911532027	0.052551086	0.8964976999999998	0.434977072	0.046438165	0.398063005	0.906937042	0.8859371079999999	0.034318816	0.520293663
cg02400708	0.741725654	0.051243749000000005	0.076032637	0.37144785399999997	0.927635607	0.49164644700000004	0.135447443	0.44188888	0.503053457	0.57665545	0.936634793	0.48300913700000003	0.07415583	0.5950537770000001	0.54693504	0.925082008	0.437785046	0.42535709	0.400936377	0.5831549429999999	0.445821112	0.901140809	0.9134343309999999	0.9219639390000001	0.8098765859999999	0.23192879600000002	0.507895863	0.405046635	0.49819102600000004	0.915353667	0.40509509899999996	0.65518165	0.5146500829999999	0.108376635	0.126974052	0.448044619	0.48525405200000005	0.510097433	0.55009242	0.024569257999999997	0.517974101	0.48746775299999995	0.921994525	0.943823165	0.404973155	0.687144655	0.57666039	0.48626492600000004	0.952889896
cg02407325	0.5321405339999999	0.025751002000000002	0.35643392100000004	0.450606402	0.877138102	0.42753182700000003	0.478215633	0.9086959000000001	0.934555585	0.902358936	0.9012912240000001	0.85334946	0.032279805	0.17944885800000002	0.478060744	0.864344157	0.506861284	0.8459891490000001	0.609798439	0.34790148299999996	0.840422473	0.270932677	0.576901793	0.729539355	0.889503313	0.053503626	0.032610749	0.525229401	0.837382304	0.471441468	0.46132724	0.899700037	0.516979526	0.067677696	0.486135531	0.132833734	0.798884565	0.462784566	0.840475263	0.789394732	0.486094304	0.060628305	0.89710297	0.915584223	0.9102181229999999	0.8566720790000001	0.616045252	0.893848841	0.8889977179999999
cg02412072	0.060114583	0.036411181	0.130417271	0.139310435	0.49346934299999995	0.8966833359999999	0.5746522589999999	0.511574669	0.9288678909999999	0.539843182	0.051169115999999994	0.615715297	0.572653875	0.079925226	0.49664763700000003	0.636351997	0.629212715	0.065756387	0.042864744	0.8676195459999999	0.8917788790000001	0.506019624	0.052244919	0.5457060220000001	0.046417270999999996	0.5941101560000001	0.029743639	0.5084251329999999	0.052087155999999996	0.5051959779999999	0.58988615	0.546375678	0.564761195	0.107863821	0.052690304	0.93244005	0.92625773	0.577197595	0.476295455	0.523327792	0.941135361	0.938507683	0.579076789	0.117252737	0.0822907	0.844505928	0.022280601	0.550454914	0.451874475
cg02415650	0.661324379	0.04843188599999999	0.926319911	0.922339949	0.059068502	0.527103574	0.043135749	0.9322109820000001	0.931192262	0.060459979000000004	0.5671975229999999	0.653207454	0.525304963	0.917061398	0.08652939400000001	0.261399583	0.9375280999999999	0.06748357099999999	0.57404628	0.049784435999999994	0.906875883	0.553865039	0.49992336600000004	0.452523371	0.039497331000000004	0.028964091	0.042437339000000004	0.03693814	0.5244988110000001	0.551643227	0.531688319	0.5404742579999999	0.050552599000000004	0.518458628	0.10390211199999999	0.043289771	0.525681316	0.032131401000000004	0.514487536	0.553931336	0.926625198	0.564339953	0.940744832	0.038460832	0.562377679	0.5893103510000001	0.696237135	0.564958113	0.574984475
cg02416964	0.91856853	0.9341892340000001	0.673550565	0.752877256	0.528852512	0.056681757	0.564408305	0.9262130940000001	0.786454876	0.07767034	0.918371078	0.9087139329999999	0.33716406600000004	0.8879771559999999	0.651239469	0.632027346	0.636853686	0.696031079	0.7938636579999999	0.66015828	0.932579926	0.13245942900000002	0.074490157	0.9300424359999999	0.029134282999999997	0.057757179000000006	0.403147366	0.6156586589999999	0.5875045999999999	0.935653009	0.930042426	0.041037013	0.48052434299999996	0.047947152	0.058795005	0.542592263	0.611603393	0.921641961	0.89859857	0.920916518	0.927928932	0.456943152	0.1479723	0.376262276	0.664667725	0.49036952100000003	0.914969613	0.648178477	0.49099629100000003
cg02421207	0.025689605	0.8352550440000001	0.40473760200000003	0.145141882	0.872929148	0.05512577	0.029453985	0.354866174	0.905948753	0.435090707	0.049546492000000004	0.747089971	0.791931183	0.477330618	0.901058881	0.40967029	0.6189787370000001	0.035860003	0.919671632	0.7071909140000001	0.8126678	0.48742498799999995	0.409857087	0.497776888	0.816920139	0.34253373299999995	0.524064006	0.910089739	0.443017778	0.537123714	0.034038836	0.472212012	0.849128097	0.344121301	0.48477797100000003	0.8401641190000001	0.46151103200000004	0.723066454	0.047336137	0.02435283	0.829848598	0.85866373	0.828823265	0.8903156190000001	0.8110842709999999	0.874579075	0.39498098200000004	0.823041589	0.025047509
cg02424687	0.267035877	0.5545682670000001	0.603467164	0.707111387	0.432108571	0.551986878	0.34563299799999997	0.833789784	0.559661387	0.849152375	0.655853892	0.051652773	0.496198264	0.943396111	0.490948847	0.342543452	0.41608040799999996	0.278875014	0.13850527699999998	0.524841174	0.591917151	0.6679114970000001	0.921888798	0.9314309409999999	0.94298263	0.895504176	0.483406854	0.097065285	0.850507985	0.20790570000000003	0.593274092	0.08985039800000001	0.313956903	0.947261103	0.33834948	0.222457823	0.9050462709999999	0.033474825	0.312754737	0.032835862	0.837954254	0.574924876	0.5797260870000001	0.146315769	0.58651776	0.9364227970000001	0.80930204	0.045226141	0.557305309
cg02455391	0.03754155	0.534696776	0.110217806	0.164885324	0.439829783	0.404206642	0.674310297	0.898044356	0.348833978	0.928239423	0.026097272999999997	0.672782743	0.47971076100000004	0.316644987	0.45096424	0.01452784	0.10530639900000001	0.836691071	0.826481279	0.742942372	0.041240465	0.373587524	0.442036607	0.08412791900000001	0.57568881	0.584630358	0.872090116	0.545376738	0.034923876	0.866388231	0.875378717	0.227040605	0.426950576	0.7462506240000001	0.47285254	0.68864106	0.01901992	0.408575265	0.592736914	0.6495613889999999	0.6464455060000001	0.383097413	0.458585509	0.877838308	0.681745266	0.923143514	0.5960742729999999	0.455395779	0.843959371
cg02513639	0.91267931	0.08565892	0.07044069	0.79019894	0.9285439	0.606523616	0.65810746	0.724934051	0.5486513000000001	0.6366819770000001	0.579071412	0.706151374	0.7147285259999999	0.662651704	0.214787198	0.55528635	0.07129927	0.8816893809999999	0.6816325870000001	0.543039202	0.497495271	0.899433323	0.597044983	0.045917766	0.651898314	0.747046315	0.9350873759999999	0.553702615	0.943389475	0.598319103	0.9358078059999999	0.034121275	0.058028199	0.8744813020000001	0.6485254220000001	0.562263217	0.58335982	0.939011686	0.6338952929999999	0.035520319	0.045460071	0.575828126	0.058616075	0.9230507090000001	0.827999956	0.756914835	0.874279283	0.041123562999999995	0.561450125
cg02519208	0.9213943440000001	0.110330842	0.892195167	0.171926088	0.784738892	0.228207618	0.027044382000000002	0.591292927	0.38083514399999996	0.053525416	0.369370294	0.062151806	0.7521979040000001	0.352361098	0.24206841	0.432898026	0.39298621899999997	0.882836127	0.426054086	0.8838696140000001	0.427202679	0.857121081	0.18106423600000002	0.438260251	0.497745234	0.051851185	0.859233543	0.437352244	0.40321431	0.135127305	0.83932602	0.442155391	0.435150141	0.754838927	0.48028711799999996	0.7747927840000001	0.404433531	0.536051401	0.021599441	0.7137567890000001	0.27927615899999997	0.40033321299999997	0.81830465	0.805232939	0.9243888709999999	0.673435265	0.014846788	0.469327194	0.8561335959999999
cg02538305	0.624114017	0.877799752	0.9561724559999999	0.618223952	0.8958973720000001	0.036049415	0.165826675	0.243132248	0.044005092999999995	0.411752898	0.5733406999999999	0.504049657	0.530527136	0.051384575999999994	0.196849	0.8499742709999999	0.026469732000000003	0.113736461	0.5730831989999999	0.149409881	0.56611188	0.8721353279999999	0.939362025	0.462538936	0.5538406060000001	0.616520148	0.489298065	0.909238508	0.489013893	0.849953218	0.93439889	0.537243487	0.919364902	0.928580244	0.809100048	0.863404935	0.44639548	0.016847763999999998	0.517988418	0.900274658	0.9314577890000001	0.06304395	0.501176344	0.914405033	0.533784323	0.8468672890000001	0.446893472	0.459170509	0.927140515
cg02563346	0.055951962	0.947893568	0.76520932	0.07103698900000001	0.45643634200000005	0.066055664	0.844699415	0.8494559970000001	0.8211608840000001	0.849305523	0.525187434	0.43123406700000005	0.898557692	0.37193405399999996	0.20060744	0.269697794	0.48615984799999995	0.279601495	0.8976816670000001	0.618663944	0.39348520299999995	0.7066142990000001	0.102486306	0.450593824	0.7618315609999999	0.897532689	0.914035803	0.6378326320000001	0.46133899100000003	0.507990474	0.43156211	0.052781802999999995	0.044234780999999994	0.810251032	0.033831896	0.491221285	0.44222064	0.714551743	0.026573733	0.031034673999999998	0.849968543	0.846501216	0.438591568	0.8568921829999999	0.594604892	0.502966456	0.030310643999999998	0.444144263	0.445623545
cg02569682	0.606143525	0.557180519	0.5724829370000001	0.687310215	0.43807417	0.150518918	0.17048181399999998	0.8729005240000001	0.288121686	0.43491752100000003	0.930439945	0.504195966	0.129415766	0.585120387	0.57734353	0.638461591	0.924873398	0.931134507	0.029631900000000003	0.655064934	0.424605445	0.745307664	0.899094085	0.927657738	0.881408292	0.5046882420000001	0.82925399	0.10392213199999999	0.864552425	0.5101015210000001	0.47433282200000004	0.873800218	0.6724450670000001	0.349814635	0.82866166	0.092767104	0.786798491	0.33285535899999996	0.506668985	0.48014836299999997	0.602626739	0.8033220529999999	0.8627939509999999	0.902870583	0.410742926	0.814730389	0.16354655	0.488226255	0.9162764720000001
cg02570237	0.212386918	0.473766746	0.359363791	0.8444220729999999	0.892749773	0.078768929	0.74503968	0.927391173	0.594914459	0.054286883	0.931481208	0.941768706	0.540732888	0.67096282	0.853102205	0.809936573	0.583286415	0.933358041	0.9398331040000001	0.657288165	0.029799447000000003	0.524847346	0.044759354	0.033010275	0.941771737	0.9409868859999999	0.048175969000000006	0.045393649	0.5583869229999999	0.534396679	0.550514528	0.544678391	0.561435746	0.872672638	0.510956308	0.505894615	0.489948046	0.875340042	0.541023154	0.848746497	0.70751064	0.647851718	0.627540421	0.39714818799999996	0.6739649190000001	0.435105399	0.030155321000000002	0.48427925899999996	0.5666301810000001
cg02575907	0.7188468859999999	0.8020569809999999	0.391250076	0.521332194	0.7604982790000001	0.073423353	0.483093565	0.60410464	0.85069766	0.842499489	0.142667307	0.653080495	0.19707606100000002	0.45736051200000005	0.29995703	0.684492894	0.7834436379999999	0.487829609	0.44634504799999997	0.7931028309999999	0.889925945	0.194138063	0.19129447600000002	0.385433641	0.950713213	0.755734562	0.084741975	0.10201646199999999	0.887083407	0.09647641800000001	0.6391254679999999	0.897983422	0.8915788	0.8915876779999999	0.508995789	0.891271303	0.647752621	0.42490625299999996	0.101048656	0.07608746599999999	0.5893187	0.930729015	0.9350930690000001	0.41817691700000004	0.505050326	0.834789157	0.570662606	0.929600415	0.5293043070000001
cg02576202	0.944136203	0.76061835	0.83884639	0.5445149189999999	0.411542295	0.060047817999999996	0.531596255	0.508026961	0.42374450799999996	0.049564508	0.924673764	0.461247298	0.47090626700000005	0.939121916	0.512041663	0.919991879	0.350475043	0.8153168470000001	0.46248778	0.205589057	0.39283228600000003	0.791971031	0.45477496799999995	0.919432345	0.058827267999999995	0.491970321	0.38050742299999996	0.017773437	0.890064713	0.860468322	0.022627011000000002	0.9035757529999999	0.493270297	0.42248716	0.685388757	0.422111205	0.018017612	0.41038771	0.023421427	0.021243947000000003	0.850529723	0.44428287	0.818193383	0.11183820000000001	0.46643138	0.361921881	0.80517478	0.60699479	0.864231766
cg02603875	0.11360480199999999	0.899368101	0.725553993	0.17144790199999999	0.036764855	0.039857172	0.58608441	0.465920383	0.48051103100000003	0.891969314	0.9368649029999999	0.486232671	0.669500105	0.506561174	0.478738932	0.5627120729999999	0.5199352420000001	0.08376921	0.533300751	0.039898773	0.471912548	0.7134734309999999	0.8487083540000001	0.105918854	0.401782349	0.9209485159999999	0.641338431	0.911146605	0.925584445	0.8843928059999999	0.465187759	0.504029176	0.890628779	0.544729951	0.651473666	0.885130462	0.48701781200000005	0.027257075	0.028309217	0.86113821	0.028102215	0.492887278	0.047144828	0.538419606	0.9084702370000001	0.656733734	0.92202799	0.03843575	0.533451795
cg02614288	0.463891835	0.521883596	0.626728045	0.185273231	0.563903417	0.104334014	0.7137203809999999	0.935425508	0.388758847	0.535294521	0.558202309	0.47500613799999997	0.067716005	0.371208514	0.47433760700000005	0.8499592909999999	0.058200304	0.9428322379999999	0.8754884359999999	0.524832713	0.48556312799999995	0.864771112	0.5241258529999999	0.8447849059999999	0.897799215	0.739749248	0.210981324	0.513819189	0.182771496	0.040921337	0.054726382999999997	0.49893443	0.536050401	0.19480284399999998	0.507976793	0.524261532	0.06572615400000001	0.915872845	0.029303045	0.932977156	0.48741591700000003	0.463924946	0.502224531	0.626321874	0.5167836339999999	0.5419091429999999	0.036929865	0.48116563700000003	0.469289598
cg02641840	0.226883915	0.025300082	0.612417897	0.149214307	0.125345954	0.46476118899999996	0.097296063	0.41724324100000004	0.895978519	0.7477847120000001	0.5497783629999999	0.044015035	0.075254538	0.9358584000000001	0.40888784200000006	0.44547132799999994	0.6797787040000001	0.527245185	0.838548603	0.49581393700000004	0.046506343	0.43372682799999995	0.878701214	0.033371339	0.536137906	0.46560818600000003	0.529665704	0.435554558	0.764464213	0.494309565	0.449192837	0.512265568	0.7860550479999999	0.11390319199999999	0.404523106	0.7250822929999999	0.507958004	0.877854411	0.538382144	0.10799064900000001	0.351573459	0.481652715	0.933164153	0.506962029	0.86789945	0.673838045	0.769190345	0.73635256	0.848815454
cg02666541	0.414663477	0.037707216	0.024342322000000003	0.868756182	0.8310842209999999	0.290441338	0.023091938	0.396908527	0.848653502	0.84351526	0.8836235309999999	0.83987757	0.42962562299999996	0.063842024	0.852241047	0.073672956	0.41444733	0.476117929	0.38720414299999995	0.870768979	0.340086891	0.36739142700000005	0.7906153309999999	0.8182206809999999	0.023429506	0.858967383	0.046476803	0.016856829	0.43610007100000003	0.44398941	0.028599759	0.8947072309999999	0.035347228	0.7709011159999999	0.41600523799999994	0.410908586	0.021640813	0.400604609	0.220494574	0.683377815	0.422086157	0.830679306	0.85007363	0.46921690899999996	0.7946157420000001	0.49592388299999995	0.015343124	0.491345556	0.020560096
cg02678571	0.036819823	0.389813389	0.301965009	0.8103931740000001	0.9269837540000001	0.069896894	0.412758244	0.5282826420000001	0.506890931	0.9124961540000001	0.9351697940000001	0.036256467	0.6285666879999999	0.570995175	0.849657103	0.41229984	0.41369301799999997	0.52272634	0.019685021	0.763640819	0.883848071	0.658618447	0.9362483140000001	0.9471166809999999	0.959167102	0.43038357299999996	0.024308944	0.023804076	0.922556645	0.028682994	0.535909495	0.498790439	0.476958146	0.48484528200000004	0.09335344400000001	0.112437001	0.436990702	0.8339066959999999	0.029957754	0.45518741799999995	0.481320617	0.7781251140000001	0.931162972	0.104252018	0.398731744	0.767443788	0.618596681	0.949343177	0.9115081859999999
cg02680398	0.467837157	0.064563158	0.451685185	0.520774033	0.406177181	0.346551799	0.08386237	0.059211390999999995	0.471410568	0.539026507	0.9351593309999999	0.022804097000000002	0.029463381	0.476472475	0.483211444	0.577158076	0.045881355	0.506797025	0.924619175	0.515873342	0.900671404	0.11474317199999999	0.540950852	0.566199617	0.476928478	0.920616045	0.869119594	0.38213790799999997	0.045950991	0.03426476	0.9079996459999999	0.948722847	0.450598768	0.477647916	0.866646329	0.8560446840000001	0.450387666	0.022887826	0.43752567299999995	0.02599168	0.491144015	0.922380098	0.915151424	0.520649457	0.409171134	0.6927000040000001	0.901631429	0.8714752179999999	0.768226945
cg02697402	0.103361782	0.462120801	0.487390066	0.50160016	0.872599015	0.081852744	0.77450069	0.482025918	0.0267606	0.891096077	0.075858688	0.778262795	0.15473009599999998	0.580860391	0.6282733970000001	0.693763065	0.717073473	0.561554509	0.467306235	0.53290572	0.39022830700000005	0.430984032	0.8890018190000001	0.03538375	0.9236681999999999	0.42688985	0.894096138	0.492363338	0.44657051	0.88778885	0.495270484	0.9158367740000001	0.825883137	0.262872241	0.131448516	0.086412825	0.893571276	0.428412375	0.037284105	0.906885519	0.329984913	0.463945409	0.448106751	0.083558852	0.023062022999999997	0.49293035700000004	0.416849842	0.479386046	0.572876732
cg02708984	0.81030887	0.8465865109999999	0.596846608	0.339467051	0.618751539	0.05623158599999999	0.7583391209999999	0.04984601599999999	0.5184751439999999	0.048517472	0.49404623700000005	0.539071902	0.49444604700000006	0.860666115	0.839951925	0.602577165	0.7842098759999999	0.9144103690000001	0.094933813	0.410637611	0.553906608	0.49813578399999997	0.8579692409999999	0.42528408	0.9228867540000001	0.8723836290000001	0.55784725	0.48033149999999997	0.6220978389999999	0.860905175	0.529179114	0.66904416	0.734474492	0.574538069	0.8827805790000001	0.5532379470000001	0.064691499	0.073992312	0.523454344	0.49125389700000005	0.903933392	0.906458359	0.907877033	0.48601483700000003	0.938787978	0.509305042	0.50403903	0.037098688	0.041573492000000004
cg02736481	0.073267841	0.020871667	0.8394587920000001	0.16576639599999998	0.8361986490000001	0.49765060899999997	0.091428414	0.393697092	0.534577675	0.426381678	0.438650861	0.81132474	0.07938376	0.55447337	0.78163336	0.909657897	0.837501306	0.648550364	0.954386317	0.924211456	0.7857647209999999	0.460249229	0.112909942	0.8252776890000001	0.900492105	0.557985914	0.534273845	0.5076715079999999	0.567529788	0.465919301	0.038980397	0.8997175609999999	0.036633987	0.840723742	0.082573708	0.872521645	0.8824575029999999	0.506730639	0.7848511020000001	0.045364684	0.486255621	0.484243098	0.067129253	0.895936318	0.417635597	0.327673276	0.026828207000000003	0.705807985	0.484833921
cg02804655	0.550396303	0.9459834640000001	0.5974392820000001	0.89019382	0.48791191100000003	0.5271362829999999	0.032650208	0.497398513	0.554255875	0.03588734	0.49165090100000003	0.474605858	0.384635379	0.10997754800000001	0.054522586	0.49210263299999996	0.8680078509999999	0.076174833	0.044598592	0.10099455800000001	0.894452212	0.5199839829999999	0.9239357909999999	0.03523211	0.572846482	0.600090629	0.272872999	0.940749644	0.156063116	0.48459761	0.038332609	0.10220342800000001	0.5378785420000001	0.036968529	0.079022997	0.9208072190000001	0.023813612	0.023856456	0.509081252	0.031510769	0.448907967	0.600385096	0.9178867359999999	0.326428675	0.8984020559999999	0.55553881	0.467474271	0.506297922	0.690397169
cg02821571	0.068158868	0.066737324	0.731487725	0.45089979399999996	0.03004944	0.438768159	0.863622818	0.5680510529999999	0.7604036890000001	0.8202300309999999	0.10888579999999999	0.104041774	0.48129981299999997	0.451471865	0.118574135	0.285632516	0.35873128	0.536325886	0.19620361	0.7487076109999999	0.301575595	0.7369019040000001	0.7302779779999999	0.449456943	0.031348086000000004	0.452650801	0.47657389200000005	0.31824411	0.909138557	0.8381607440000001	0.437705439	0.42541762299999997	0.36835667200000005	0.065519795	0.238710932	0.143884416	0.446168859	0.448758575	0.780250825	0.828728806	0.62743958	0.8107862709999999	0.044930757	0.45401361100000004	0.564344011	0.070095141	0.8120015629999999	0.631479979	0.869841802
cg02853703	0.8457007759999999	0.5385494270000001	0.51197717	0.428535436	0.140409796	0.033817014	0.443822941	0.026277556	0.8314047940000001	0.47074501700000004	0.023646235	0.46997289200000003	0.536021867	0.036188371000000004	0.45089615299999997	0.8828473309999999	0.074747853	0.94540044	0.524225191	0.747823598	0.9013257490000001	0.448461155	0.473431463	0.019141943	0.022314092	0.49671982200000003	0.47395286299999995	0.023098302999999997	0.900486527	0.436139226	0.5049342029999999	0.491625775	0.45578377600000003	0.872838935	0.83905749	0.8651209000000001	0.024701737999999997	0.905481992	0.8988726340000001	0.40485755799999995	0.463472162	0.309977596	0.468255866	0.916852337	0.605053124	0.023702637000000002	0.46195746600000004	0.555722354	0.057267235
cg02854972	0.8275503009999999	0.433671725	0.02688084	0.612400524	0.79568903	0.043055027	0.215369476	0.828218337	0.8851379340000001	0.889735374	0.879688238	0.668316524	0.38920167899999997	0.800486136	0.073243541	0.082959226	0.533600781	0.8533569190000001	0.94354222	0.514812762	0.466513995	0.801034844	0.712215769	0.428951323	0.815521407	0.418001633	0.486360567	0.402835613	0.07983443	0.44322440799999996	0.774352088	0.6766256959999999	0.7722718129999999	0.45552957299999997	0.042425431	0.44704454	0.6899653490000001	0.49443867399999997	0.026316762	0.395229615	0.884576612	0.439129819	0.82482774	0.472267294	0.440769824	0.496821106	0.45963508200000003	0.8091212090000001	0.848909983
cg02855850	0.072930564	0.450043924	0.102033531	0.47212608100000003	0.053603884000000004	0.901056231	0.506716565	0.794468292	0.555888996	0.9050429870000001	0.919830555	0.522118254	0.057280353	0.584729287	0.065788771	0.519791664	0.602889355	0.116416541	0.515118387	0.929161034	0.8667442259999999	0.7900032909999999	0.870229707	0.045627739	0.564056001	0.9021865609999999	0.596449401	0.9241409829999999	0.8856168759999999	0.582718422	0.552611702	0.600525244	0.049889788	0.484902885	0.896902223	0.046522013	0.481151521	0.50604135	0.857169545	0.431527034	0.902824051	0.918040995	0.521189088	0.919903241	0.852539223	0.244843842	0.7931620559999999	0.525015689	0.494486559
cg02866152	0.435339885	0.032099142000000004	0.469031181	0.15840635	0.597670905	0.470246758	0.638491335	0.856792945	0.566085475	0.444367335	0.445241486	0.886593065	0.9493997999999999	0.5729185760000001	0.7473133470000001	0.584990021	0.483258959	0.9153988909999999	0.527934068	0.7568004690000001	0.9316737959999999	0.767164961	0.147014939	0.201114735	0.890283052	0.39131805399999997	0.071392694	0.852578431	0.602579789	0.094025304	0.8894276179999999	0.033512045	0.581732668	0.541908263	0.893350731	0.474749821	0.475241874	0.8617631859999999	0.48596485	0.8829292059999999	0.11445644	0.088857958	0.50250971	0.520282493	0.9278016720000001	0.550502383	0.8494483070000001	0.56863991	0.518925718
cg02867514	0.244762056	0.937622159	0.8724045109999999	0.092118006	0.8400818520000001	0.529659546	0.48816560299999995	0.142894202	0.8098313509999999	0.54103757	0.50408608	0.915398515	0.9306300240000001	0.56170194	0.55032328	0.551431949	0.51392805	0.5428196479999999	0.058805913	0.537762446	0.466718908	0.164594173	0.057402281	0.506355276	0.881787324	0.326645941	0.47167833600000003	0.294842157	0.874928698	0.8927865759999999	0.504641015	0.5425259889999999	0.453054846	0.06626379	0.45923190700000005	0.488219674	0.533487384	0.531394083	0.513129049	0.890296847	0.5091456679999999	0.8800347740000001	0.891077764	0.45335709700000004	0.042549885	0.62210357	0.557586397	0.872562939	0.5738319470000001
cg02874061	0.9035346409999999	0.07152626299999999	0.915571157	0.91578553	0.6241058820000001	0.041786098	0.575297837	0.038475348	0.044896291	0.9385560540000001	0.053048747	0.42200465299999995	0.631392831	0.868059765	0.558542686	0.06365757400000001	0.910275627	0.557129842	0.735444689	0.590520425	0.616830975	0.9000998990000001	0.9085160959999999	0.60182122	0.611368445	0.443799475	0.051364625	0.047267851	0.651313876	0.040570315	0.042699472	0.681457887	0.056119052999999995	0.620946416	0.27239687	0.640124146	0.6362232560000001	0.533291883	0.587279126	0.924168298	0.873087313	0.933030405	0.435779122	0.608924035	0.8704216509999999	0.90754824	0.586186904	0.6953262159999999	0.505571654
cg02879826	0.554449335	0.081545475	0.60582404	0.6426622129999999	0.568845308	0.043698760999999996	0.052718508	0.037996239	0.687431267	0.611944511	0.058805638	0.925756855	0.060880489	0.095248876	0.062600589	0.9379696409999999	0.654609176	0.625284328	0.050425440999999994	0.624815812	0.5582111989999999	0.866924893	0.503887335	0.919858457	0.540395321	0.05835754	0.114307935	0.607899527	0.933984147	0.909906555	0.07421902	0.939650322	0.529890748	0.560348828	0.915025887	0.544984696	0.563702389	0.509052246	0.03622685	0.447393835	0.542768919	0.049712764000000007	0.049956086	0.9314198290000001	0.104254779	0.055089028	0.926552301	0.047310152	0.644673299
cg02895403	0.111186472	0.069296741	0.482298251	0.523199774	0.93880977	0.501845094	0.942573931	0.926123488	0.03234402	0.407836197	0.918214456	0.521004351	0.446016475	0.45705788799999997	0.8978652	0.950596812	0.948357069	0.882944335	0.571616094	0.5506735229999999	0.078242729	0.47976676799999995	0.038286272999999996	0.039489716	0.701379703	0.93733398	0.962535423	0.484711496	0.061228890999999994	0.53439199	0.519153409	0.046948912	0.5145126210000001	0.927612615	0.7101683540000001	0.9149042079999999	0.9450999040000001	0.03935415	0.45316811	0.523000942	0.09758169900000001	0.563434627	0.598822607	0.683098987	0.026763617000000003	0.408330115	0.948231685	0.939371308	0.529386434
cg02968658	0.568485494	0.539434779	0.11920469	0.419888063	0.9175847640000001	0.49281539	0.484554383	0.021750754	0.022523234	0.437638759	0.933110184	0.525937491	0.53563207	0.895103511	0.59932033	0.847092182	0.46810203899999997	0.089154684	0.041330776	0.7807974520000001	0.051363041	0.796885156	0.445814324	0.460728477	0.608732855	0.92766959	0.570414482	0.026623777999999997	0.899844451	0.874949887	0.073215952	0.947112863	0.437210864	0.895154565	0.463640548	0.470247801	0.51685253	0.501241344	0.865480912	0.45810452399999996	0.466694096	0.48172950600000003	0.8886264070000001	0.18741140399999998	0.9134812809999999	0.54856007	0.050507530999999994	0.9070825090000001	0.035879897
cg02974191	0.382104449	0.8275651409999999	0.437272816	0.174067279	0.48147038700000006	0.493053729	0.453235706	0.518397189	0.022992673999999998	0.485941661	0.5215314879999999	0.422728014	0.965592683	0.38768959700000005	0.59429253	0.26758663899999996	0.8517863059999999	0.57987426	0.033855492	0.47898239600000003	0.026819315	0.81990856	0.896733325	0.477252547	0.430210538	0.913078948	0.918058135	0.515440762	0.458667604	0.5014239620000001	0.031086972	0.471779424	0.432049611	0.461943176	0.038637599	0.05544175900000001	0.869994157	0.798742678	0.44813864	0.022218782000000003	0.46975486299999997	0.9112519309999999	0.49022947899999997	0.429331943	0.443658509	0.522669582	0.9533544340000001	0.48876726	0.493730513
cg02981639	0.576020536	0.05444708	0.060732957000000004	0.846141458	0.483418905	0.041310276	0.543517668	0.514830871	0.48675266899999997	0.9296135809999999	0.5220303820000001	0.9316786420000001	0.574196412	0.033405383999999996	0.900324027	0.920214091	0.5533087289999999	0.902728513	0.583843012	0.496946217	0.502243044	0.8368682690000001	0.49246448200000004	0.498608214	0.048190079000000004	0.041409852999999996	0.55462821	0.042246567	0.553566166	0.088071068	0.938831113	0.475703672	0.511589352	0.625361749	0.8009239990000001	0.031622752000000004	0.042048279	0.515930416	0.853134753	0.423474489	0.89902871	0.919323618	0.551313476	0.863743967	0.666397261	0.397979105	0.445534249	0.9144683840000001	0.8655736409999999
cg02989940	0.935592017	0.0634145	0.903959319	0.9269142459999999	0.848406958	0.486989696	0.043118040999999996	0.45361238299999995	0.472569694	0.5051652560000001	0.628179515	0.535263209	0.470885156	0.064639797	0.20902593100000003	0.876333288	0.480645858	0.600851341	0.906746286	0.45848817799999997	0.061638064000000006	0.459074592	0.49832498700000005	0.9466962609999999	0.928597619	0.842946057	0.517853992	0.391843565	0.49378573299999995	0.485221605	0.900096461	0.479421081	0.8051728220000001	0.878371327	0.09901899300000001	0.923005855	0.8947694279999999	0.470358007	0.687560886	0.48029920000000004	0.531145551	0.8549679090000001	0.43258822	0.571129897	0.517079689	0.9408028490000001	0.503154725	0.472080283	0.026225816000000002
cg03004072	0.637884566	0.052064774	0.9239497790000001	0.471398084	0.9243347890000001	0.52068548	0.073858159	0.04804925	0.547947831	0.469578564	0.500549691	0.884342759	0.493151749	0.5336028820000001	0.593497596	0.032683809	0.9463528109999999	0.529161763	0.048604152000000005	0.047219734000000006	0.046910778	0.115893209	0.563849635	0.048586370999999996	0.434897734	0.580104309	0.9391832240000001	0.041101808999999996	0.917961392	0.904644188	0.540728275	0.9303044629999999	0.48809422700000005	0.06203527599999999	0.9092515999999999	0.055902765	0.523977869	0.032195518	0.030793134	0.853763163	0.495089905	0.064734917	0.899573176	0.485222985	0.878599848	0.04419962400000001	0.584345166	0.5505662379999999	0.915159252
cg03005362	0.085359844	0.9358368359999999	0.9241636000000001	0.21105985800000002	0.9283130270000001	0.116236169	0.505321837	0.48382395100000003	0.8865662759999999	0.062241294	0.8622695890000001	0.385167889	0.543392907	0.598228387	0.856087052	0.5864900989999999	0.584440916	0.505732273	0.6213270870000001	0.10887205800000001	0.052577689000000004	0.036158794	0.048131503	0.055804237	0.9449536829999999	0.556088793	0.941056349	0.669655786	0.613998235	0.558119932	0.951132118	0.568161509	0.108781155	0.465562845	0.325634182	0.88977404	0.609757119	0.075915552	0.117657081	0.958741298	0.07942160200000001	0.096922614	0.6233617229999999	0.075698839	0.08913850699999999	0.476379667	0.028232787000000002	0.9101826670000001	0.608709156
cg03016605	0.589885665	0.423508107	0.512939751	0.286085923	0.47042872399999996	0.055366081	0.26353203199999997	0.198207425	0.454655945	0.864952717	0.47487203899999997	0.5226388989999999	0.7057574120000001	0.87732663	0.590012325	0.120458463	0.910133447	0.048493978	0.42629729200000005	0.0231991	0.835655995	0.442193971	0.067882796	0.45939903600000004	0.432887985	0.860854184	0.863173418	0.5418700439999999	0.518951984	0.475778317	0.871602317	0.032213544	0.8771346459999999	0.814836883	0.49163617	0.781295312	0.487508314	0.499766151	0.378821862	0.091962264	0.486808656	0.7949777309999999	0.47944958	0.47574589700000003	0.029076094	0.462434381	0.866801356	0.8401146690000001	0.864864051
cg03019219	0.10323308199999999	0.661129996	0.35689535	0.54863828	0.04851421400000001	0.574000588	0.047485625999999996	0.840034035	0.919270342	0.922681202	0.554561052	0.043769537000000004	0.048275108	0.45807203700000004	0.8501716640000001	0.623028476	0.5166554210000001	0.537678118	0.06828627599999999	0.921369714	0.044452887	0.8696313729999999	0.48232300899999997	0.045608712999999995	0.53636485	0.9096089620000001	0.891730389	0.041677822999999996	0.9078875540000001	0.562855188	0.924387007	0.9298299000000001	0.5336539220000001	0.531476163	0.533828246	0.518786505	0.466573936	0.043472591	0.043081913	0.8834037379999999	0.9108995459999999	0.532986218	0.506089864	0.465333583	0.880117165	0.875933042	0.744427469	0.031220043	0.042838502
cg03050140	0.314812659	0.734969786	0.080978208	0.8836109959999999	0.902371047	0.052181929	0.57997728	0.84042732	0.45830252299999996	0.615535174	0.063168113	0.5007592679999999	0.061240302	0.669468246	0.7280747790000001	0.038946102	0.9032116929999999	0.911701732	0.910584242	0.285763208	0.90618705	0.045928094	0.371968006	0.03634323	0.9301975370000001	0.508399132	0.920840111	0.5408807179999999	0.6536072629999999	0.45889209299999995	0.672202915	0.8948533679999999	0.125415616	0.513879355	0.37567533399999997	0.8920326590000001	0.033093553	0.503138755	0.46526084	0.047324937000000004	0.636527466	0.355929137	0.031647811	0.6453786429999999	0.7779197409999999	0.670237746	0.897255485	0.47871048299999996	0.9118372929999999
cg03054309	0.045470682000000005	0.046803058	0.6146122629999999	0.835352067	0.036583904	0.49217893799999995	0.28802921	0.038458397000000005	0.5162015879999999	0.500330804	0.8980114690000001	0.053019633	0.274730393	0.536023869	0.480964327	0.915600777	0.04809508	0.8361887109999999	0.067967076	0.11449035099999999	0.508628222	0.40512193399999996	0.034642708	0.489409476	0.6128046420000001	0.8898336509999999	0.9147457309999999	0.224206889	0.25912315	0.082394009	0.5271645229999999	0.9258657159999999	0.070923695	0.518816181	0.44333138899999996	0.506631238	0.034781202000000004	0.02876474	0.02793967	0.050600544000000004	0.684743145	0.048845123	0.8642543140000001	0.489538837	0.889672012	0.516625445	0.8970000690000001	0.03536736	0.893755269
cg03057481	0.09771224	0.092830799	0.545521099	0.529567431	0.8194848370000001	0.438948703	0.40506443799999997	0.7183750870000001	0.513125966	0.868182536	0.08723066	0.104207786	0.046544129000000004	0.39584753200000006	0.42477898700000005	0.079066964	0.840428394	0.48711162700000005	0.051060842	0.416002699	0.8502580540000001	0.503102753	0.851194432	0.8600045270000001	0.45709407	0.46976536	0.063907498	0.8791691690000001	0.882529393	0.44165225	0.359862725	0.816950093	0.820583878	0.798459842	0.39595559700000005	0.77941222	0.089235824	0.830315117	0.097023714	0.062834915	0.071677869	0.8600869109999999	0.840517167	0.465494019	0.511881726	0.40646950600000004	0.49983848299999994	0.8805734959999999	0.8362012459999999
cg03066966	0.201623925	0.300691206	0.47845772	0.207277505	0.582221407	0.918590803	0.6969375240000001	0.562976251	0.6277156970000001	0.61660235	0.17000880300000001	0.965459305	0.572072965	0.584428292	0.646074209	0.920263305	0.9530340140000001	0.529141693	0.623756141	0.770345178	0.098540096	0.34019114100000003	0.89492649	0.824508811	0.938606513	0.925708834	0.522977032	0.118599749	0.6505098260000001	0.124195192	0.539590718	0.951692262	0.459129112	0.11428309	0.883636896	0.12693316	0.057302066	0.04151349	0.034540921	0.04212371	0.9457401590000001	0.56224585	0.9440207890000001	0.8921531509999999	0.086329216	0.625883328	0.768963288	0.9472597559999999	0.6004252210000001
cg03083961	0.019845073	0.5855050310000001	0.39198520299999995	0.5634473210000001	0.932866869	0.512149827	0.502503227	0.43589764200000003	0.9490991040000001	0.467718972	0.537608861	0.05772913599999999	0.9387762390000001	0.535379565	0.92074102	0.513744014	0.29191810100000004	0.467155665	0.416904217	0.079619066	0.8961683640000001	0.107368545	0.48724271	0.49207074100000003	0.524991479	0.516842492	0.95649915	0.534021016	0.032463844	0.11416511300000001	0.482242368	0.757531684	0.050777789000000004	0.45176217799999996	0.6898678890000001	0.479592449	0.45829802299999994	0.492827037	0.892470667	0.8826292440000001	0.687807519	0.501768089	0.9265028790000001	0.07673097200000001	0.9284766329999999	0.024241335	0.533464524	0.941984238	0.501457126
cg03101570	0.592743135	0.487044563	0.475923594	0.16436443	0.498105701	0.062079015	0.043809760999999996	0.403274742	0.033389304	0.5780207589999999	0.924357333	0.5116320289999999	0.44590305799999996	0.67236859	0.094079875	0.691534367	0.115045269	0.485312074	0.581914305	0.447896671	0.031162202000000003	0.81059496	0.061006045999999994	0.47969664	0.717963496	0.189622945	0.621993492	0.919992551	0.907066005	0.868489595	0.927171794	0.572001431	0.5355875139999999	0.07048509	0.48942159	0.042224252000000004	0.46171229700000005	0.8098841	0.10544998900000001	0.46715666	0.033503542000000004	0.483479252	0.928571545	0.06427836599999999	0.043876439	0.03532702	0.7375418029999999	0.032222927	0.9041041190000001
cg03102887	0.370064039	0.8046922390000001	0.742500046	0.139812754	0.020278273	0.39758889299999994	0.015751096000000003	0.456623668	0.488834406	0.424919693	0.8336232440000001	0.785757312	0.885953509	0.36231246799999994	0.020999663999999998	0.9214602540000001	0.021761028999999998	0.826619456	0.380623671	0.641339152	0.43709600600000004	0.10136323900000001	0.44481972799999997	0.084630376	0.45501368600000003	0.46382664	0.311350921	0.021282607999999998	0.8454053709999999	0.7531713790000001	0.152208484	0.37212778399999996	0.41344384700000003	0.413595046	0.7259420529999999	0.701390079	0.397397403	0.040544809	0.422145165	0.02493215	0.8226940620000001	0.371950018	0.8179146829999999	0.35033156200000004	0.43674239200000003	0.895615108	0.555289555	0.397884799	0.34602725799999995
cg03151089	0.023636913	0.384424001	0.65677857	0.426068461	0.09587994300000001	0.476246998	0.066419157	0.35673928899999996	0.019396741000000002	0.656687768	0.93841761	0.38446058299999997	0.23799124	0.407091806	0.06635108099999999	0.09166543699999999	0.93500181	0.912492847	0.90608648	0.5460263129999999	0.48389009200000005	0.862973385	0.905051435	0.239256842	0.8620511000000001	0.07017702	0.048784647	0.124511342	0.8501960940000001	0.38919769299999996	0.39125179299999996	0.82082666	0.934108817	0.466352982	0.54221977	0.102059549	0.726130394	0.025505449	0.417671585	0.44403276	0.07429121	0.444222532	0.889351991	0.441730426	0.46261200799999996	0.725193875	0.425658937	0.894037535	0.022619832000000003
cg03152456	0.882998842	0.273294392	0.317773853	0.8833764679999999	0.027660367999999998	0.10575704400000001	0.837196976	0.139401591	0.159994577	0.910009912	0.586747097	0.874636358	0.501194369	0.054659345	0.169889426	0.317627402	0.85948189	0.448653911	0.832674342	0.9308466459999999	0.37288829799999995	0.100709815	0.038409933	0.024392609	0.854941353	0.8855849090000001	0.898627905	0.5123621629999999	0.831962423	0.342727212	0.888978871	0.529531775	0.292615537	0.900982335	0.550159294	0.05708086	0.458193313	0.178267388	0.89711925	0.052099839	0.464960802	0.37208071600000003	0.049314495	0.940569655	0.054783162	0.058610626	0.075964808	0.668582584	0.233044859
cg03169319	0.920394285	0.03414119	0.626904317	0.508141905	0.932643875	0.511180215	0.849059882	0.38543897299999996	0.8134801979999999	0.926766953	0.166790107	0.551293169	0.5138050439999999	0.19728568600000002	0.403130755	0.27021559100000003	0.51712059	0.123837271	0.942269754	0.933747115	0.126135281	0.256480683	0.526552468	0.460675357	0.512501116	0.515168297	0.117791097	0.18982273800000002	0.942725638	0.526507658	0.076548255	0.681741539	0.23172455600000003	0.44548647399999997	0.527253524	0.093944481	0.053867041	0.506044808	0.517537476	0.86030279	0.49589966799999996	0.504488698	0.082086011	0.542270437	0.040752542999999995	0.492742401	0.033077533	0.555332788	0.565281767
cg03224576	0.554672354	0.5391323060000001	0.5508817739999999	0.818531716	0.074600567	0.059608731	0.334369563	0.547803438	0.673703921	0.5346605729999999	0.9149968470000001	0.142546999	0.09776671599999999	0.557112036	0.81008028	0.35205369799999997	0.561644545	0.912779612	0.8978488020000001	0.880307407	0.052014730999999995	0.325592954	0.597302861	0.04659209	0.91749637	0.664785085	0.049744909000000004	0.207892921	0.933856859	0.5415893310000001	0.5703833770000001	0.648403177	0.649818369	0.5912435070000001	0.570110887	0.85744446	0.053861859000000005	0.535687163	0.703778062	0.060998775	0.7884034120000001	0.914480938	0.614580479	0.876127705	0.690730886	0.38421043	0.219047927	0.791950774	0.053146685
cg03224873	0.827554688	0.92539632	0.897774086	0.377746543	0.469106941	0.040856013999999996	0.836519647	0.51736236	0.641230056	0.16250662300000002	0.052274575	0.555764759	0.03685163	0.377308955	0.6938590290000001	0.029874982999999997	0.026437051	0.652527648	0.473041672	0.40901645299999995	0.884054951	0.222459708	0.049566085999999995	0.441072464	0.59773561	0.131777156	0.386498026	0.7233868459999999	0.304343057	0.049462121	0.028287572	0.742807274	0.44392385799999995	0.46314643	0.045072257000000004	0.8693531290000001	0.048792378	0.92768994	0.9356650040000001	0.9122216320000001	0.46678746299999996	0.922249958	0.035182846000000004	0.508748089	0.42017523	0.810911363	0.092724738	0.46944771	0.503940112
cg03228966	0.036923667	0.469033345	0.631753508	0.432528788	0.42189460100000004	0.457589695	0.049164348	0.9050532590000001	0.67207002	0.479211946	0.46627534299999995	0.936001063	0.49815901799999995	0.094364175	0.809760622	0.36913476700000003	0.47013871100000004	0.227702662	0.10503917300000001	0.79204676	0.44857759700000005	0.843372793	0.061730587	0.89690552	0.881799903	0.569607099	0.022829782000000003	0.923645175	0.459468195	0.498285805	0.474665021	0.9222943809999999	0.7949555420000001	0.431600695	0.04963081900000001	0.40745308700000005	0.5040196889999999	0.863410352	0.473986964	0.483921901	0.679953989	0.445156605	0.8686181959999999	0.489474371	0.9252848909999999	0.045514847000000004	0.7885560620000001	0.47610372	0.750353618
cg03229871	0.419105413	0.442143885	0.702507294	0.21413827	0.831000414	0.40547690200000003	0.453323543	0.740112732	0.735398388	0.47051769200000004	0.060259195	0.7367488670000001	0.35664783299999997	0.897591189	0.420972375	0.459596192	0.44603383399999996	0.897173428	0.131229132	0.399657176	0.7737362940000001	0.742633471	0.7470139179999999	0.091383967	0.48007872700000004	0.7803543820000001	0.40681080399999997	0.6017201520000001	0.8625595140000001	0.7889678790000001	0.40055679	0.512766684	0.120366574	0.5231724520000001	0.447169762	0.458719669	0.464945114	0.438172492	0.744166184	0.758473552	0.48552884799999996	0.104642607	0.812138838	0.8083286609999999	0.694966106	0.355251785	0.8903642490000001	0.8161948370000001	0.851450754
cg03231123	0.04086535	0.52217674	0.436396712	0.316503582	0.44260884799999994	0.298220113	0.039320658	0.8606927740000001	0.7873041820000001	0.916068432	0.9217283740000001	0.609986103	0.929138536	0.56684811	0.6004331	0.7575501859999999	0.8719683359999999	0.87458645	0.46759759999999995	0.658061756	0.038877057	0.197740101	0.8493493540000001	0.922182423	0.47731089600000004	0.07175324799999999	0.580001388	0.9306730329999999	0.9259043790000001	0.079925669	0.569253071	0.553144438	0.7209037290000001	0.8741466370000001	0.028527876	0.851375785	0.389811061	0.026155792	0.42607970799999995	0.028746181000000003	0.290356774	0.49082031	0.9037615940000001	0.616118443	0.7256632209999999	0.35831808	0.04233601099999999	0.6972754809999999	0.55221873
cg03234388	0.563520314	0.9108463309999999	0.136405325	0.28246050699999997	0.304799945	0.045039628	0.235587803	0.124017951	0.626115965	0.045958115	0.776265157	0.21090777300000002	0.075176416	0.703947695	0.76759465	0.565644281	0.7139246309999999	0.746687523	0.061067694000000006	0.8370109040000001	0.92413949	0.8272284440000001	0.082241594	0.649545695	0.358445745	0.919602505	0.43157147700000004	0.618236598	0.566145301	0.335359287	0.720740699	0.040479596	0.9053592090000001	0.589810321	0.559442315	0.59074764	0.49762640700000005	0.511575962	0.684242847	0.551315105	0.439523965	0.18940509100000003	0.076919008	0.066433362	0.21734916699999998	0.133427383	0.755680405	0.357775005	0.47025298600000004
cg03241101	0.487933261	0.7508416109999999	0.7169922940000001	0.363169148	0.7598605340000001	0.142954828	0.44443484200000005	0.20701982100000002	0.525749525	0.460734921	0.47572700000000007	0.15570298	0.8256742579999999	0.8561613309999999	0.18942954	0.482975225	0.159371354	0.46244556700000006	0.8272833079999999	0.5033656910000001	0.132992216	0.78332399	0.41442013	0.874717802	0.8261017890000001	0.801589071	0.467742713	0.438262094	0.40412654200000003	0.190819144	0.833301651	0.099343343	0.265066483	0.810453305	0.112048664	0.409124334	0.769445174	0.47592426	0.826705512	0.5002009470000001	0.502786712	0.7944630079999999	0.216938075	0.43245257299999995	0.075044878	0.456777618	0.07650899900000001	0.844925994	0.874095944
cg03250870	0.518411098	0.916387299	0.478540315	0.8530052159999999	0.09080865199999999	0.795811945	0.475953079	0.047012467	0.517069511	0.429099214	0.538404883	0.533284654	0.405475474	0.444061556	0.601160815	0.919240293	0.81044784	0.146446309	0.069857528	0.397634059	0.13160948	0.891824067	0.869236248	0.03941655	0.9306950079999999	0.500155439	0.41378566200000005	0.5297656999999999	0.439397274	0.48410421200000003	0.853951357	0.49421424	0.523704319	0.177078262	0.774243841	0.120789061	0.477714635	0.034255548999999996	0.060244581	0.512759165	0.8520398640000001	0.52253264	0.09300115099999999	0.159608945	0.933463515	0.853132436	0.658656873	0.065020615	0.052926287
cg03253525	0.553353702	0.624300128	0.9040021709999999	0.601343579	0.683620221	0.056327744000000006	0.072818299	0.9140077959999999	0.928069468	0.915203495	0.6224709279999999	0.654948785	0.601720689	0.123001407	0.479214181	0.10714757400000001	0.629252127	0.925139955	0.517358521	0.11765083400000001	0.557722564	0.031273922999999995	0.560756956	0.04047604	0.5337778710000001	0.939503228	0.048238155	0.9377157509999999	0.6837563879999999	0.5464724120000001	0.050847302999999996	0.46692974200000004	0.042806167	0.13002076199999998	0.8932544109999999	0.118936264	0.92817508	0.941651404	0.9434735059999999	0.535258377	0.948592498	0.613451531	0.554651306	0.94735116	0.123150157	0.066814351	0.491305938	0.042041335	0.56691125
cg03274601	0.026041200000000004	0.6263288920000001	0.056375212	0.610198989	0.448175616	0.034292249	0.525102775	0.235428172	0.505829619	0.536568872	0.9292651009999999	0.48264761899999997	0.946543577	0.463896862	0.559238546	0.066180691	0.528851002	0.539649843	0.47794784	0.8883200440000001	0.49504338200000003	0.8910355640000001	0.8810221490000001	0.44707866799999996	0.935431392	0.931805978	0.518983715	0.515540641	0.215240657	0.93314034	0.518525694	0.21448693600000002	0.48195181299999995	0.5248617520000001	0.45856008299999995	0.8503323220000001	0.031059177	0.9271070379999999	0.561347881	0.512611128	0.93466858	0.051409425999999994	0.9080539470000001	0.920023355	0.9336893740000001	0.03052024	0.9183990790000001	0.513935787	0.93359605
cg03300335	0.925985286	0.467077111	0.10206672800000001	0.45877384600000004	0.425166311	0.457168851	0.43031488700000003	0.46197506299999996	0.022963159	0.46980788700000004	0.481193391	0.464016046	0.48666491799999995	0.489633926	0.148817518	0.447738352	0.024413396	0.029368089	0.93266533	0.45126522799999996	0.86443476	0.46142561200000004	0.438128168	0.417541303	0.026414967999999997	0.453216209	0.5704871220000001	0.9085258420000001	0.503706998	0.071718794	0.439112655	0.927855269	0.898628202	0.892042386	0.477603997	0.461835169	0.469588325	0.49351754200000003	0.442463034	0.48073580299999996	0.916851285	0.46493495100000004	0.903774445	0.742996415	0.9350269659999999	0.120838246	0.43589069399999997	0.027436612000000003	0.8920151470000001
cg03310881	0.06741870400000001	0.06643679599999999	0.09280990300000001	0.549516149	0.553228732	0.071497317	0.466651541	0.574854048	0.9149583509999999	0.642792436	0.570102153	0.6053642889999999	0.047118796	0.483248247	0.953977972	0.152200688	0.504811903	0.49424817	0.923993817	0.586298821	0.0275728	0.809240429	0.571599816	0.910354013	0.229046594	0.506865247	0.867707456	0.78020382	0.585415275	0.90921033	0.494680209	0.038688414	0.609138368	0.8664712590000001	0.472836861	0.898128989	0.043012624000000006	0.905490063	0.501505277	0.46941121399999997	0.552896254	0.5140466920000001	0.544971675	0.041178195	0.06251079	0.91773746	0.6756806390000001	0.9087756509999999	0.9219385240000001
cg03320087	0.53056528	0.527104772	0.208197125	0.743709983	0.908485485	0.050382431	0.413695497	0.603888428	0.020958851	0.197426674	0.91128929	0.885725091	0.017978646	0.6799608659999999	0.523518196	0.544741484	0.329058846	0.558003436	0.946721831	0.754615873	0.04760684	0.455564284	0.897947912	0.930407695	0.47396630799999995	0.799302482	0.74819233	0.06679093900000001	0.9579964540000001	0.481127861	0.022700404	0.682721818	0.5250157839999999	0.46898404200000005	0.7768133979999999	0.9010678120000001	0.036602097	0.497685946	0.48902352299999996	0.5138866529999999	0.920323014	0.926348376	0.490339365	0.8692216509999999	0.5457655339999999	0.509319509	0.05321378	0.9330553840000001	0.443042995
cg03321719	0.477488416	0.438917501	0.06460689	0.573176635	0.895853187	0.888167826	0.889376594	0.573822987	0.032868681000000004	0.5663493820000001	0.038046737000000004	0.521960936	0.268752683	0.885227656	0.862449644	0.6087808889999999	0.944213223	0.672860618	0.038730297999999996	0.395672225	0.033046448	0.530650472	0.574670632	0.044253493	0.032431649	0.067884734	0.921849402	0.546308175	0.854312374	0.906184503	0.566211256	0.049533579	0.030182784	0.500694482	0.500250791	0.493584714	0.576991369	0.561381543	0.918660857	0.554261868	0.045949212999999996	0.035454634	0.527709798	0.463377537	0.472113235	0.509497002	0.032585065	0.5546460870000001	0.03665022
cg03330461	0.845960768	0.145426035	0.8026756140000001	0.572794307	0.562706543	0.559288065	0.556622814	0.78569844	0.514771819	0.863032419	0.872660738	0.52622536	0.052975180999999996	0.381320736	0.154445624	0.588477874	0.571088028	0.832023537	0.191160976	0.837460533	0.849244731	0.201657129	0.8395209290000001	0.86238199	0.571344738	0.636452847	0.568280376	0.131475407	0.530834623	0.852373453	0.85887865	0.7375405890000001	0.555673023	0.556701611	0.527317472	0.139975175	0.505567633	0.497409465	0.8821466029999999	0.625103276	0.8841296209999999	0.8270288109999999	0.227200462	0.8859568409999999	0.703762212	0.203267625	0.180324729	0.850257403	0.122234787
cg03336706	0.5281960929999999	0.497958506	0.09178469	0.616030367	0.937146571	0.54419736	0.532047694	0.457108545	0.510951158	0.938635373	0.548966506	0.570286382	0.518663681	0.18630229199999998	0.639831281	0.545125513	0.907392613	0.592152174	0.946454062	0.58430271	0.903919933	0.5244220820000001	0.12172768	0.525498289	0.521189885	0.03743727	0.911182272	0.90918453	0.584656561	0.920073232	0.554318663	0.605493681	0.8840099240000001	0.574228989	0.11937433199999999	0.913993462	0.513866614	0.532715171	0.038230598	0.5209133570000001	0.599976343	0.5552925679999999	0.566364158	0.902075229	0.092299542	0.14532518	0.535104563	0.04271373	0.9109558329999999
cg03352600	0.786235137	0.9183603990000001	0.107196363	0.514565896	0.036224984	0.45802510700000004	0.04119409	0.504744576	0.47471279299999997	0.849113068	0.560676732	0.560501479	0.01902543	0.098975497	0.775835651	0.43970681799999994	0.426956945	0.15109571800000002	0.937133254	0.553756525	0.467399681	0.884121395	0.8899448209999999	0.484460149	0.026765721	0.912222643	0.037405198	0.917207177	0.076625535	0.49829387299999994	0.036828118	0.038452293	0.499572413	0.12052989	0.8345479509999999	0.470030668	0.023251302	0.01931542	0.429846976	0.439360436	0.035914029	0.893865198	0.43512291799999997	0.12484526300000001	0.067262898	0.36350087600000003	0.556044558	0.02665626	0.486620602
cg03366382	0.065423708	0.317341356	0.624878455	0.486959928	0.480029421	0.52743569	0.499940857	0.029510872999999996	0.726220291	0.536622547	0.45584800799999997	0.07364428099999999	0.452585068	0.500109402	0.523110782	0.077091096	0.8833047740000001	0.534471855	0.062583185	0.595802099	0.519075046	0.575873051	0.541435212	0.8884339179999999	0.088030554	0.585050364	0.921686523	0.5168416	0.930490897	0.9089959759999999	0.46215011100000003	0.685390508	0.864828105	0.179324015	0.117302473	0.466633412	0.568626139	0.02326158	0.539694574	0.552511223	0.8987831909999999	0.58001937	0.521807207	0.539273581	0.019974215	0.49123300700000005	0.031454041	0.037769912999999995	0.031504259
cg03369790	0.092431753	0.436030229	0.708321868	0.813821476	0.114068976	0.13301956	0.647406278	0.5288166879999999	0.460280687	0.510800522	0.884911378	0.802431192	0.505219915	0.544643443	0.079757044	0.13603784900000002	0.082909283	0.528062571	0.8572382040000001	0.19468214600000003	0.833723949	0.776578313	0.47272057799999995	0.914699142	0.505979879	0.847379738	0.031424442000000004	0.8671632979999999	0.535690326	0.561819933	0.42241766700000005	0.904939543	0.462582958	0.500955229	0.81460668	0.471041156	0.043628957999999995	0.037149041	0.44572841799999996	0.036528667	0.881073177	0.44713206	0.691825967	0.901542362	0.443965515	0.87154814	0.111253121	0.031786494	0.5302380179999999
cg03379552	0.633111938	0.933880182	0.102985373	0.8734362990000001	0.5662032379999999	0.6077475929999999	0.05889255400000001	0.064633527	0.595185498	0.10932274800000001	0.713258575	0.695392015	0.6015580739999999	0.687255334	0.6909160590000001	0.9252738690000001	0.944449379	0.055382405	0.7412902920000001	0.101338601	0.051183595	0.19908285399999998	0.92181178	0.051345466	0.753014884	0.949235796	0.7528948129999999	0.057344487	0.72844118	0.9499672790000001	0.942384538	0.6879374309999999	0.090712614	0.07150630599999999	0.266451237	0.6861327159999999	0.706580843	0.054099463	0.051553058	0.6795746779999999	0.05333735	0.053908662	0.076858992	0.679770095	0.052261565999999995	0.934357722	0.83227106	0.047072635999999994	0.053996938
cg03387842	0.55384457	0.089124389	0.474879379	0.863732747	0.6018992679999999	0.5452000610000001	0.8243355440000001	0.047924104	0.894996446	0.603750777	0.054718305999999994	0.47063389200000005	0.040646747000000004	0.035478336	0.72568269	0.049071322	0.925904878	0.529779576	0.045004825	0.70861137	0.910048058	0.270793854	0.8940321509999999	0.557080108	0.5144363479999999	0.03654777	0.043799279	0.039303938	0.590643892	0.606567461	0.9122089840000001	0.11914724300000001	0.48662126200000005	0.528932854	0.037802852000000005	0.45292808700000003	0.038627471000000003	0.028998801	0.033049777999999995	0.482993522	0.039803241	0.864654835	0.521334929	0.588488145	0.891547456	0.502460912	0.916190292	0.031281644	0.525869183
cg03389046	0.073308354	0.113969937	0.105745651	0.8427388709999999	0.862453315	0.9119172520000001	0.191360169	0.948571937	0.624880845	0.044357357	0.49473167799999995	0.893593258	0.08895252699999999	0.380401706	0.617689723	0.812525907	0.515590315	0.512719114	0.831866178	0.8471509490000001	0.507548993	0.169900363	0.487485344	0.5166067839999999	0.705572533	0.561304107	0.483325647	0.58958577	0.908933192	0.107774828	0.070836834	0.6624792860000001	0.8110383520000001	0.39531093799999995	0.150321468	0.9053789609999999	0.047165095	0.919124035	0.556741649	0.529824901	0.09314309300000001	0.574642875	0.11620256699999999	0.16126111099999998	0.390184501	0.17873569600000003	0.131164059	0.9350829209999999	0.6970498890000001
cg03424844	0.671671852	0.581841122	0.602468616	0.123722872	0.088456202	0.056716552	0.061950582000000004	0.044045220999999996	0.064641609	0.584504037	0.11313899699999999	0.709901956	0.729131981	0.712493527	0.20254683899999998	0.8740760670000001	0.8218246109999999	0.06597444200000001	0.058773984	0.8051272829999999	0.9163065779999999	0.11834159300000001	0.046121904000000005	0.053498907000000005	0.6321281129999999	0.7281396309999999	0.697827897	0.628175107	0.6858512459999999	0.655275859	0.925577123	0.040485173	0.067779798	0.9100226370000001	0.626570263	0.9173459279999999	0.055243855	0.039013377	0.043791164	0.636112379	0.70526672	0.925006497	0.938776893	0.66886657	0.6451698060000001	0.91931104	0.9197045509999999	0.8105627559999999	0.050826615
cg03444737	0.43117617700000005	0.079467766	0.48811437799999996	0.252904968	0.579340171	0.913217275	0.541664998	0.720537674	0.578976181	0.85532959	0.5468539000000001	0.656344392	0.620656831	0.076124813	0.9312629990000001	0.898348052	0.55661738	0.107412958	0.060432672	0.045017104	0.036187306	0.576456778	0.882606418	0.034095598	0.565487758	0.067685064	0.038800858	0.9514057370000001	0.934827145	0.922906908	0.11162267199999999	0.545693874	0.065478597	0.512685091	0.542892362	0.116215366	0.8789184999999999	0.535215666	0.885716717	0.594186575	0.041852502	0.568549151	0.946100033	0.94294151	0.885757083	0.048516709000000005	0.7774846959999999	0.526129046	0.029408913999999998
cg03477379	0.039838249	0.819251209	0.054808433	0.21528947399999998	0.08631924699999999	0.483966137	0.059073439000000005	0.048255242000000004	0.49736651	0.629039067	0.8987172720000001	0.419516047	0.079217734	0.761061523	0.622269955	0.922512564	0.507170475	0.393248717	0.432805591	0.116371437	0.039930466	0.818432885	0.841983548	0.45596043399999997	0.42970482299999996	0.481274335	0.924217196	0.462609235	0.486641066	0.429276572	0.037917687	0.865770481	0.078620126	0.861334068	0.11037627300000001	0.86913579	0.047965057	0.180710383	0.514571916	0.43137834399999997	0.8063243040000001	0.5259349179999999	0.86064145	0.472119426	0.9078804840000001	0.5017925560000001	0.541653213	0.878993085	0.459880245
cg03500327	0.5981804629999999	0.9081551309999999	0.859123702	0.198657412	0.027909511	0.888950518	0.498673907	0.502687097	0.49848841899999996	0.540202173	0.511153744	0.057964101	0.056563592	0.436465441	0.537883011	0.554091132	0.897242688	0.5819619629999999	0.224979277	0.946609767	0.072105527	0.131360665	0.49801407299999995	0.8853120409999999	0.832019527	0.519854574	0.437532564	0.20171315199999998	0.52572065	0.8836953609999999	0.5255070629999999	0.470303285	0.06542709299999999	0.502538866	0.453330876	0.8134818229999999	0.449762516	0.446625117	0.8359524490000001	0.03357729	0.8447675490000001	0.45268461	0.881991504	0.890818153	0.439322986	0.029630485	0.39445045799999995	0.511549568	0.84710186
cg03511709	0.45649613899999997	0.857497837	0.680461127	0.406974028	0.80562911	0.506312082	0.092941599	0.930821613	0.612013374	0.879765562	0.481437031	0.5144384329999999	0.449768445	0.536929929	0.646900416	0.8814290290000001	0.9128260009999999	0.513929332	0.231542781	0.60808863	0.416416271	0.803754665	0.09691832	0.053945807	0.140929293	0.572233994	0.910870647	0.5244428520000001	0.86344195	0.849237473	0.056058554000000003	0.47135757	0.070245584	0.864621359	0.873270298	0.8430450140000001	0.439020433	0.07301893599999999	0.432978983	0.501112115	0.506602229	0.61124832	0.129226009	0.095004731	0.524366027	0.901387377	0.08989562400000001	0.89631566	0.820927599
cg03536289	0.379757026	0.04782721400000001	0.067214766	0.42021909399999996	0.856886239	0.451689684	0.033498657	0.8076052340000001	0.50866056	0.062897399	0.537365656	0.38234610399999996	0.68514327	0.083816529	0.686701377	0.500288877	0.904428917	0.088021414	0.43998163	0.529679516	0.43187155200000005	0.748835032	0.425467241	0.46190430200000004	0.490270885	0.555456441	0.039856889	0.434381987	0.492542689	0.042236407000000004	0.7690685209999999	0.861286252	0.7747838220000001	0.04229313	0.222403653	0.764660708	0.050530081	0.47585076299999995	0.41685888	0.814787492	0.42303268200000005	0.44101378799999996	0.038193295	0.500754777	0.562307332	0.858397726	0.773651485	0.47202585399999997	0.81256541
cg03539974	0.48572228799999995	0.347865735	0.676146008	0.562995727	0.5187778989999999	0.083200656	0.6341724670000001	0.543738662	0.518805968	0.324011111	0.465529914	0.5223083279999999	0.026793948999999997	0.927089429	0.240518042	0.9309119859999999	0.19786269	0.607702354	0.047847074	0.5447467460000001	0.031759371	0.083383476	0.933165947	0.85710723	0.880329833	0.025530774	0.9586563859999999	0.37970605399999996	0.513018635	0.918647263	0.588827502	0.883264365	0.052939839	0.501325534	0.8964956540000001	0.44911660700000006	0.43304723	0.429751857	0.43255231200000005	0.46178874700000005	0.937775864	0.026576851000000002	0.446002914	0.089053511	0.132119504	0.9104445609999999	0.269942778	0.862832932	0.03747537
cg03572680	0.035794946	0.06087433	0.481461607	0.207853061	0.486117321	0.536746365	0.025696755	0.907662689	0.621715009	0.554225545	0.039451515	0.9324357640000001	0.590277271	0.427552262	0.614536422	0.35240559200000005	0.937843425	0.9343339979999999	0.874932125	0.405094987	0.043852532	0.7787593429999999	0.051637337	0.170403345	0.622849352	0.761222918	0.6213999579999999	0.44011421100000003	0.10210195	0.090439987	0.443308854	0.939173283	0.434425499	0.798439798	0.898139901	0.544942268	0.031878517	0.947794864	0.42300448	0.933119845	0.936385279	0.59058415	0.572366311	0.05334223900000001	0.192411059	0.8731273709999999	0.5463471010000001	0.489349156	0.9484058609999999
cg03586109	0.933040523	0.463079841	0.073764761	0.556669536	0.657558259	0.037836323	0.458382464	0.5438286139999999	0.343336669	0.847836533	0.080505496	0.8625855640000001	0.580745972	0.5013548529999999	0.649071936	0.437738371	0.152446999	0.279656378	0.05500863	0.508617974	0.461865624	0.906963582	0.900633731	0.040185786	0.6076244279999999	0.442057506	0.044055069	0.569790241	0.057520435999999994	0.256934807	0.538281795	0.755291523	0.175496282	0.831851991	0.853428755	0.08565844199999999	0.8968832929999999	0.039408121000000004	0.166683079	0.49562430700000004	0.514895262	0.7246192690000001	0.11385444800000001	0.11316937699999999	0.048882047000000005	0.899298368	0.046534043	0.073829283	0.409919763
cg03599147	0.827193737	0.398394575	0.544742614	0.489684116	0.901379038	0.48656676200000004	0.549856155	0.523080719	0.8789037279999999	0.9025694129999999	0.8816657529999999	0.045132869000000006	0.4825093	0.048627240999999995	0.496878149	0.417081217	0.477822242	0.928404762	0.9398190270000001	0.503771414	0.029558342999999997	0.49575765299999996	0.862745312	0.9067909390000001	0.9086263640000001	0.84446118	0.513139504	0.474030003	0.436053995	0.8244098329999999	0.7914610790000001	0.9245901790000001	0.391699951	0.413966567	0.039002196	0.74448605	0.47424266	0.440235283	0.026957368	0.873938048	0.476471129	0.911067422	0.8912739959999999	0.7300387770000001	0.583974876	0.907445202	0.908763532	0.025522786000000002	0.456824889
cg03610604	0.830128073	0.41158269799999997	0.881710604	0.47883049200000005	0.060927286	0.427137472	0.466135942	0.058838713	0.182343881	0.495186169	0.549585411	0.082583191	0.48067696299999996	0.49408935299999995	0.07246378099999999	0.5624258639999999	0.433872948	0.345692076	0.08373869	0.865601176	0.082327167	0.487994173	0.5231404000000001	0.47274118	0.7368307829999999	0.11869600300000001	0.531319176	0.07240476700000001	0.9089871820000001	0.8870267340000001	0.47826511200000005	0.524195903	0.46695990299999995	0.501951617	0.139212068	0.06921670099999999	0.062120062999999996	0.043922044	0.464840795	0.832498002	0.898761741	0.514838715	0.099128816	0.848722105	0.444013795	0.51912558	0.571254357	0.5418152829999999	0.087647567
cg03651054	0.046139255	0.064992686	0.35252350200000004	0.128746751	0.944338225	0.252535652	0.572203308	0.824829085	0.951592022	0.526664351	0.481334595	0.931264677	0.093357438	0.402208767	0.050925677999999995	0.553790704	0.855881607	0.334613312	0.880302293	0.309307516	0.7963801340000001	0.40452658399999997	0.457690955	0.930633349	0.507915358	0.839280688	0.032087893	0.5389236620000001	0.92545805	0.412169999	0.926569462	0.888956642	0.33498543	0.470329726	0.061491245	0.483300533	0.477430275	0.046983965	0.427746897	0.895506565	0.515800285	0.451549291	0.40813756	0.611229981	0.026588885	0.946177423	0.39076012	0.478277006	0.42516109
cg03695324	0.833627518	0.052071492000000004	0.35496796799999997	0.552706119	0.783726129	0.43997747299999995	0.846751762	0.811111358	0.471729271	0.064695382	0.797218703	0.532197854	0.38914619200000006	0.502379099	0.47454832799999996	0.043017699000000006	0.034825324	0.46881328200000005	0.512948776	0.49086277799999994	0.8128566559999999	0.427272771	0.125695469	0.474541416	0.5014988979999999	0.8721943459999999	0.897360609	0.467199044	0.8692295	0.080210504	0.452821407	0.415403842	0.48742783700000003	0.4922852	0.75242186	0.771808479	0.063921893	0.447281356	0.515924881	0.802038252	0.36503719700000004	0.064484687	0.868194782	0.888935047	0.321941252	0.052258125999999995	0.023806672999999997	0.082000789	0.474120489
cg03703074	0.890111477	0.595144081	0.65107534	0.549327506	0.804911302	0.5386805	0.549004354	0.8630358029999999	0.670379187	0.556101306	0.614353335	0.056454975	0.567207937	0.587468569	0.140400775	0.079997362	0.918308091	0.074350153	0.417387457	0.464575115	0.859072443	0.794666366	0.503884797	0.560296035	0.8958143470000001	0.554388828	0.644571211	0.028647466	0.09057669800000001	0.15392283199999998	0.394262236	0.665553737	0.602949133	0.8779999629999999	0.894894985	0.447664213	0.048623919	0.697270365	0.495122049	0.549723046	0.431416669	0.27990330199999996	0.8258425140000001	0.062969423	0.561785059	0.33611848	0.031893152	0.738443882	0.313439232
cg03703498	0.028157697000000002	0.031067975	0.02562031	0.15812557900000002	0.9136710570000001	0.021004744	0.90193162	0.424418817	0.474565611	0.9064237470000001	0.48180326799999995	0.37240267899999996	0.90015668	0.088819606	0.500806606	0.513055472	0.019257866000000002	0.49211416	0.488882749	0.923685315	0.019820686	0.7402584990000001	0.022989497999999997	0.029589222000000002	0.48580386200000003	0.938915512	0.019754395	0.486467835	0.028634872000000002	0.494999136	0.022750244	0.455515457	0.811242135	0.85390254	0.831714602	0.056224935999999996	0.02390299	0.8842917159999999	0.44490338799999996	0.024295828999999998	0.469041246	0.48980820399999997	0.48455091	0.897253805	0.04672194599999999	0.9139732209999999	0.911492486	0.869902431	0.916527724
cg03709601	0.255520519	0.52878864	0.02581532	0.10257418300000001	0.46859938700000003	0.056076830999999994	0.49271862899999996	0.837679022	0.942405755	0.47898119200000006	0.8785332840000001	0.09284266	0.520173495	0.828581793	0.639008205	0.899873877	0.892320168	0.526139033	0.90154441	0.9005427709999999	0.026246422999999998	0.436291018	0.480580694	0.9359519009999999	0.082557464	0.45242065600000003	0.9190831829999999	0.026107245	0.468442949	0.071550238	0.47337667200000005	0.026150673	0.481663004	0.848537995	0.815804834	0.387119518	0.8315604879999999	0.44953806399999996	0.026939261000000003	0.891452301	0.942779877	0.898377984	0.485704656	0.475037036	0.473212064	0.894204764	0.924905199	0.911045917	0.312019063
cg03711879	0.925569238	0.606396175	0.477453288	0.75221668	0.027968603999999998	0.477617234	0.523350153	0.48599941	0.01715922	0.889686286	0.546243412	0.48100874899999996	0.44887312100000004	0.091499833	0.938642801	0.054352007	0.566432829	0.836971695	0.45683013200000006	0.480218249	0.044892945	0.7255477570000001	0.509255527	0.147614275	0.031875123	0.53064035	0.496998636	0.70152909	0.545035622	0.877086705	0.040837734	0.029378345	0.41675179799999995	0.877732849	0.386480076	0.530051206	0.029742846	0.018403088	0.39905794299999997	0.024985378	0.029520265	0.9086845570000001	0.42068679999999997	0.48415728700000005	0.894180425	0.025623737999999997	0.518113309	0.468680967	0.9134336270000001
cg03723251	0.622701384	0.71597449	0.561544631	0.935550958	0.191840893	0.075523484	0.055804606	0.041300505	0.725471668	0.030543552	0.567523132	0.959155056	0.068362989	0.57394397	0.067186316	0.781929907	0.616221247	0.933906153	0.091873988	0.785995305	0.051501798	0.55363035	0.6618644260000001	0.643639046	0.943103392	0.533871203	0.035883879	0.95354776	0.5591468310000001	0.584350868	0.92406432	0.574944821	0.073364732	0.902430463	0.9347488270000001	0.573722365	0.020998184	0.517458015	0.28867487199999997	0.037431991	0.5889039	0.101221609	0.578827938	0.10652953	0.928551495	0.661639145	0.066615591	0.043003642	0.586453012
cg03726156	0.430121453	0.117061695	0.093734564	0.711564827	0.8221739029999999	0.100001467	0.113033305	0.777993203	0.907174705	0.9051947359999999	0.47852005200000003	0.089562219	0.07875698099999999	0.6123971979999999	0.7333003509999999	0.31157192899999997	0.33374287399999997	0.063628675	0.41684700799999996	0.16201506400000001	0.8811514220000001	0.593939102	0.042474029	0.505946694	0.048544668	0.062687847	0.046783715	0.767738664	0.11546493599999999	0.743058023	0.902905275	0.359078959	0.37500725700000004	0.377039765	0.8235028120000001	0.484613739	0.057591175	0.43432829799999995	0.03600964	0.919196447	0.49966168899999996	0.276372927	0.470666621	0.632505297	0.886629507	0.7470397679999999	0.9255108590000001	0.513201535	0.876006033
cg03729152	0.61458176	0.6962547109999999	0.5830339	0.22392291600000003	0.6005415479999999	0.481213932	0.89893777	0.050837412	0.8836055270000001	0.57507782	0.040341326000000004	0.05392706	0.046036769000000005	0.544505159	0.660670424	0.560223262	0.916969268	0.09201345400000001	0.911345497	0.385932737	0.8851868209999999	0.46190755299999997	0.92422997	0.914442565	0.566171619	0.552548856	0.58212324	0.637552888	0.603145309	0.074070397	0.041170625	0.915190753	0.5142029379999999	0.48626461	0.900059273	0.534662715	0.84590752	0.033475245	0.547076807	0.037394903	0.527193198	0.937812732	0.924957549	0.573943385	0.67430436	0.6913656140000001	0.032085176	0.035054502	0.9313156659999999
cg03745383	0.415303534	0.943683653	0.12675453	0.577521988	0.542896751	0.5215492279999999	0.080000684	0.530846534	0.515645505	0.549072295	0.036385684	0.536659862	0.655608332	0.561616	0.09792175800000001	0.608696819	0.9364303709999999	0.586139221	0.08698114300000001	0.527158295	0.571059943	0.896324845	0.49932173799999996	0.514012726	0.541382106	0.072869372	0.5185960039999999	0.515051713	0.545321401	0.048452521	0.938655945	0.033165038	0.053161556	0.921856619	0.929802153	0.543289558	0.93348043	0.032724197999999996	0.030896802	0.9396627340000001	0.534090694	0.486960179	0.519577877	0.940416916	0.8657014120000001	0.589462248	0.919573182	0.547655482	0.93485068
cg03748806	0.654659815	0.07476887900000001	0.652241545	0.729738349	0.6832619740000001	0.040629186	0.640203073	0.24708754600000002	0.927531805	0.921918518	0.620906698	0.9324745999999999	0.06072738900000001	0.8591899159999999	0.65529864	0.889541317	0.885536607	0.7605125859999999	0.57816633	0.738618083	0.035350924	0.317127993	0.684327062	0.051831366	0.503806628	0.5795296120000001	0.938323778	0.421341078	0.579181827	0.07931364099999999	0.468739862	0.043813649	0.5758618120000001	0.521505874	0.06577425	0.9086927990000001	0.047583352999999995	0.025978851	0.565908536	0.636606773	0.8981920640000001	0.716060496	0.917046604	0.18925578399999998	0.841810017	0.549522425	0.5354628260000001	0.937507938	0.5579580270000001
cg03752513	0.274029337	0.523264408	0.9051737670000001	0.54378885	0.05156378	0.13544362699999998	0.373485558	0.455906674	0.8624913809999999	0.46569741600000003	0.495025317	0.789827776	0.217405567	0.619275984	0.48838046799999996	0.074514203	0.145787783	0.087713184	0.778419803	0.203580985	0.841142394	0.140594924	0.780691866	0.43141437200000005	0.858989103	0.252371464	0.9265477440000001	0.398919154	0.49564766200000004	0.047826355	0.453270325	0.043364337	0.060835716	0.46284580799999997	0.151281738	0.150271608	0.866835028	0.87755318	0.877591888	0.455046492	0.841562238	0.816958382	0.46724379	0.09020186699999999	0.559264063	0.842963593	0.793244818	0.043317977	0.90531775
cg03756113	0.407030932	0.574428366	0.546233051	0.110909332	0.534918039	0.500071965	0.56819746	0.83264929	0.569880185	0.572653359	0.918801658	0.026559552	0.554612435	0.103531631	0.890271003	0.42683552	0.9385205109999999	0.897880234	0.6355587979999999	0.691645941	0.913831409	0.879428975	0.8814159770000001	0.45346203799999996	0.930672057	0.521613536	0.027629727000000003	0.589349737	0.72812228	0.94843403	0.914049635	0.542190665	0.8814838420000001	0.533201395	0.041476091	0.88641414	0.49984910200000005	0.487971996	0.509031796	0.029984048	0.04270111099999999	0.509069907	0.508887654	0.40962190600000004	0.916694085	0.9107202259999999	0.9069156859999999	0.031815821	0.933254742
cg03784048	0.046151302000000005	0.162935207	0.038830104	0.052456489	0.955848842	0.506576273	0.735861531	0.847925003	0.957584918	0.61811236	0.538880561	0.143585105	0.032188414	0.41393239	0.631923275	0.538507779	0.774147425	0.597998927	0.196188659	0.9211641159999999	0.06666276	0.613921376	0.41921460299999996	0.93030331	0.567942912	0.904341361	0.054773552999999996	0.038413936	0.10712610300000001	0.04177788	0.025364197999999998	0.032640576	0.921599092	0.5643732779999999	0.36462823200000005	0.035885728	0.039710097	0.553233194	0.930685738	0.549546988	0.6786396809999999	0.9275004090000001	0.425756277	0.922731759	0.037208524	0.479862312	0.042740592	0.9446673390000001	0.919565513
cg03784113	0.866737005	0.441796905	0.12258359199999999	0.158770892	0.549887598	0.865158615	0.258511006	0.734499644	0.478914461	0.741179492	0.8867940259999999	0.441826304	0.12692619	0.27411318100000004	0.075553871	0.8591112409999999	0.8671069459999999	0.867022517	0.644733889	0.926184693	0.417730851	0.8233454259999999	0.557916706	0.5726757729999999	0.50876917	0.640492359	0.913798365	0.238197231	0.501711248	0.401277789	0.561971281	0.91293463	0.504453358	0.821985135	0.497811147	0.402338543	0.035819992	0.48587579	0.036201883	0.397573849	0.774559283	0.043740206	0.464362173	0.574645085	0.758944663	0.132122989	0.807537603	0.887536378	0.5178109670000001
cg03817912	0.525236477	0.615907557	0.041556851	0.860083796	0.7979525279999999	0.068695569	0.8720641	0.030251059	0.48863942899999996	0.04977387900000001	0.895305282	0.48285513700000005	0.487242384	0.083102244	0.605878491	0.530132271	0.893401856	0.530543644	0.939407159	0.424493698	0.840047702	0.82122591	0.869685739	0.9122237759999999	0.7114558990000001	0.595882614	0.5289834170000001	0.910253665	0.49853661299999996	0.526806322	0.032173158	0.5120521920000001	0.582186463	0.8195656159999999	0.489912526	0.49126814	0.052714387	0.742363115	0.030477297	0.032697089	0.46908575	0.477512282	0.8352503170000001	0.8643373440000001	0.403122675	0.9310085929999999	0.56761746	0.892009066	0.8368272170000001
cg03818156	0.122241188	0.498064457	0.7338125059999999	0.879943728	0.894437177	0.5191360660000001	0.468655772	0.022979548	0.446840339	0.519330658	0.041898741	0.540619725	0.427556035	0.167465547	0.509407311	0.621952585	0.074411167	0.506400146	0.15634172300000002	0.13190648900000002	0.94474778	0.939049468	0.125339989	0.9515830209999999	0.5134018570000001	0.16697310099999998	0.5020493429999999	0.131906089	0.8362823840000001	0.859358165	0.056951507	0.961446173	0.059370639	0.070348306	0.881741155	0.06678084599999999	0.519498169	0.44614991600000004	0.49562135799999996	0.535445749	0.822201025	0.111653418	0.11367678099999999	0.220051627	0.03144554	0.05065325	0.968917162	0.377599045	0.925019305
cg03825810	0.249312322	0.04276034099999999	0.04282416	0.6762281920000001	0.539792815	0.07696146200000001	0.5052699620000001	0.39290491299999997	0.534496072	0.065125501	0.623076753	0.283252222	0.14472222099999998	0.077414944	0.8087758759999999	0.526105661	0.6167591960000001	0.8980117129999999	0.231450994	0.837129314	0.061099695999999995	0.073157844	0.072756978	0.873032699	0.907122841	0.933732738	0.669838185	0.047489103	0.920725256	0.521907421	0.826432617	0.635286522	0.50341186	0.896093275	0.045550455	0.569212583	0.047199175	0.507584472	0.857991037	0.61795145	0.563725131	0.514006437	0.84182498	0.553798604	0.7455846290000001	0.5989842710000001	0.068346473	0.46545516200000003	0.5253906110000001
cg03851798	0.024717861	0.020194712	0.500129022	0.925299477	0.038678121	0.026017923999999998	0.458882425	0.613549726	0.559395148	0.5275682079999999	0.027557232999999997	0.610820306	0.926774172	0.552609927	0.5295803339999999	0.524949281	0.048486887	0.7053348	0.056276732	0.7091330840000001	0.027818916000000003	0.14617983699999998	0.80573273	0.503483334	0.56415092	0.616839742	0.03025515	0.927177685	0.885794803	0.5549541170000001	0.671677257	0.5468342629999999	0.926667349	0.937695464	0.35295087399999997	0.901522151	0.530592877	0.54089645	0.534008612	0.47459991799999995	0.070087133	0.931194636	0.55839725	0.7003438340000001	0.704665311	0.11963550699999999	0.665428441	0.592145596	0.5618142620000001
cg03872910	0.9278739220000001	0.919372146	0.06815998	0.22641779899999998	0.912152752	0.46268181	0.8207410909999999	0.34349870899999996	0.6624167089999999	0.925103035	0.04201478	0.089947455	0.48049762	0.689796728	0.69274804	0.723629236	0.625851162	0.553845228	0.5811796379999999	0.582922416	0.043570592000000005	0.14724108	0.066080286	0.591052853	0.49308090200000004	0.282846917	0.9203654259999999	0.472081042	0.48678921700000005	0.334013018	0.041016226	0.049092875	0.644439317	0.561715465	0.053854494	0.882399701	0.860911051	0.8697514140000001	0.0527269	0.8777072229999999	0.328203395	0.48593351799999995	0.938255317	0.913229315	0.525669773	0.397737899	0.051638435	0.468698955	0.137802749
cg03886192	0.192903725	0.649966707	0.8758444390000001	0.650243117	0.061882694	0.691741238	0.280236506	0.134314133	0.049261089	0.9223243959999999	0.9212119459999999	0.64941808	0.066573866	0.721920818	0.265709829	0.063672068	0.44422420700000004	0.053810672999999996	0.6886258140000001	0.136458478	0.073549002	0.715156143	0.49356036799999997	0.63214813	0.943228827	0.922526567	0.746767842	0.7255495129999999	0.07793339	0.6728851579999999	0.639908798	0.584471256	0.921427938	0.672242947	0.89944758	0.64889678	0.561277764	0.052110767999999995	0.0507449	0.05065079	0.04861982	0.6682143779999999	0.612563734	0.608451957	0.7093054990000001	0.9444666079999999	0.089370101	0.696007575	0.05121976
cg03920301	0.9285939040000001	0.8874755740000001	0.774915338	0.40440607	0.083633532	0.121373027	0.43048829299999997	0.51148131	0.12059980599999999	0.8566244890000001	0.883641975	0.8293057490000001	0.250490149	0.443869539	0.930435705	0.096168506	0.45877961700000003	0.8409214559999999	0.50947335	0.489171641	0.44730045799999996	0.454120961	0.799620228	0.92741357	0.8014433329999999	0.8515504740000001	0.47117126200000004	0.499719016	0.46037927100000003	0.369895752	0.47153872	0.45206868299999997	0.474740156	0.439138426	0.48145433600000004	0.503468468	0.091589225	0.458782167	0.442375901	0.834475733	0.48718199700000003	0.888332021	0.481749384	0.115834508	0.934969884	0.9009664740000001	0.8854138770000001	0.895825483	0.521061884
cg03984338	0.447944871	0.50546447	0.26277113399999996	0.732541022	0.355477964	0.842053687	0.6522173729999999	0.437227762	0.515860833	0.946989663	0.539334532	0.197163422	0.52885367	0.460001534	0.578848158	0.897397633	0.365049874	0.5283021920000001	0.514251236	0.846383358	0.07024595	0.171504192	0.405703104	0.425700084	0.842622005	0.880091495	0.035132769	0.037200076	0.876837183	0.8961832040000001	0.569769173	0.417383255	0.923128104	0.258986586	0.893605075	0.48795908	0.37870638700000003	0.572142444	0.172592976	0.546611644	0.8393396759999999	0.518454549	0.10932863599999999	0.08003432099999999	0.335637946	0.42667546799999995	0.327912204	0.48287202100000004	0.46247617700000004
cg04002001	0.073765624	0.777004212	0.835481302	0.7229481720000001	0.81111513	0.079892088	0.480509361	0.8033982470000001	0.888918911	0.45726519299999996	0.9084365240000001	0.080416789	0.725234662	0.85099205	0.132797382	0.812220982	0.093106897	0.512358955	0.17085552399999998	0.15500077199999998	0.463161603	0.814666247	0.46586853200000006	0.88934994	0.070495878	0.525405191	0.913171698	0.49180124299999994	0.83427641	0.49789812899999997	0.461993892	0.8620098820000001	0.41709746200000003	0.442589312	0.834574212	0.8276154109999999	0.532495107	0.055994918	0.116221545	0.449098966	0.510896911	0.100436895	0.506816566	0.17165193	0.8996878970000001	0.48472416	0.932851923	0.51799236	0.065239352
cg04007813	0.47641407399999997	0.083880208	0.88203908	0.826086599	0.615871873	0.65244394	0.592306263	0.30664584699999997	0.851050593	0.052053154000000004	0.47940833200000005	0.7566676379999999	0.772430607	0.465300249	0.82478327	0.807279621	0.385797545	0.622596539	0.336211947	0.256009004	0.21560450399999997	0.44775378899999996	0.125843369	0.057677338	0.9049008709999999	0.9370365429999999	0.113971424	0.6532714470000001	0.576209961	0.169775646	0.093607966	0.563230917	0.515669832	0.9062526909999999	0.771494685	0.597786675	0.550497175	0.565515089	0.683869886	0.050800447	0.555166491	0.40120201200000005	0.860903625	0.624523555	0.453583402	0.073095576	0.886422539	0.939387733	0.57283492
cg04011266	0.639870942	0.516545597	0.444349094	0.40300225700000003	0.848656668	0.043777444000000006	0.290149332	0.096510851	0.6233005	0.071788783	0.491756171	0.035200342999999995	0.6373477479999999	0.5695348379999999	0.238057054	0.301892326	0.8505442120000001	0.063802839	0.781695039	0.6157176560000001	0.38946252200000003	0.6422924489999999	0.191936103	0.47744385100000003	0.758206646	0.38126222	0.04381883599999999	0.43443361	0.36831172799999995	0.5325704729999999	0.137368279	0.17989915899999998	0.47702670700000005	0.105922227	0.276606783	0.49793258	0.48875079	0.059155933	0.24963133199999998	0.747748455	0.609006662	0.21958740899999998	0.414970406	0.41424273799999994	0.7362606759999999	0.4530252	0.030330715	0.46044151	0.76982077
cg04025535	0.464633446	0.021531325	0.019461217	0.25025363100000003	0.482571691	0.414497512	0.47518012299999995	0.498704617	0.033467385	0.470592585	0.925914463	0.926836257	0.396327084	0.820969565	0.06056453	0.901918855	0.41639398	0.610429091	0.906000681	0.22871412800000002	0.040375336	0.406642956	0.47507505299999997	0.449285275	0.914804334	0.442508994	0.41844304	0.7284134729999999	0.9173599570000001	0.038115889	0.06445522	0.890435146	0.729415458	0.8366655740000001	0.43575982	0.8414900609999999	0.8164619120000001	0.443024281	0.442120201	0.061766719000000005	0.477660653	0.8878667709999999	0.026781289	0.42121163899999997	0.719224408	0.914025623	0.947657682	0.882318333	0.491017845
cg04038089	0.045645615	0.6821582009999999	0.9248135040000001	0.04689791	0.631693304	0.039854419	0.646929215	0.035720634	0.929775377	0.657978066	0.5227450260000001	0.078225447	0.659996087	0.142634379	0.935790118	0.557808485	0.09697524699999999	0.48389423600000003	0.234753555	0.920941572	0.506242591	0.524838358	0.9147116009999999	0.046936217999999995	0.6030520979999999	0.662738328	0.9458059129999999	0.067704679	0.520762165	0.48492600700000005	0.559350435	0.5119033070000001	0.54422635	0.528098066	0.54371217	0.90928491	0.100163549	0.9543850220000001	0.13906364400000001	0.038832353	0.625926326	0.054358714	0.057888069	0.5209367220000001	0.05857949900000001	0.6102524260000001	0.564774633	0.036559145	0.94111763
cg04044889	0.47377914600000004	0.061142901	0.863241677	0.103903946	0.8721301359999999	0.872066972	0.47044931	0.45588736	0.878095547	0.44257751700000003	0.893751629	0.496921884	0.586136299	0.8866018	0.18061911	0.488446616	0.880923421	0.8973292279999999	0.911299009	0.620874788	0.459253244	0.029610045	0.029920223	0.5038484320000001	0.46679163700000004	0.859252846	0.891134111	0.836769293	0.529194751	0.411030809	0.031479354	0.6823867240000001	0.8045781470000001	0.043357377999999995	0.342135376	0.8541721059999999	0.05527274099999999	0.028486516	0.452376483	0.40943639	0.283310052	0.810450662	0.5216222429999999	0.844232526	0.041109079	0.049536311	0.838212008	0.9072221709999999	0.7596732970000001
cg04085615	0.5927660610000001	0.506058757	0.150963816	0.494666414	0.360141231	0.532967552	0.136599647	0.040498397	0.42944498700000006	0.052037560999999996	0.502565356	0.9269413240000001	0.563951871	0.552014607	0.410315525	0.598348764	0.88575353	0.09167398199999999	0.207675385	0.095042141	0.061127191	0.460824109	0.89775203	0.036957422000000004	0.039065213	0.872642076	0.9327155859999999	0.933999039	0.052541609	0.5982693379999999	0.944607627	0.37652994	0.461847639	0.552077834	0.504289876	0.11898724599999999	0.910719683	0.027166447000000003	0.61755248	0.538366018	0.512283646	0.919776855	0.416348299	0.501239291	0.063412143	0.930083475	0.945093207	0.036680361	0.49351697
cg04101024	0.071021914	0.087662084	0.5097592910000001	0.492574147	0.896955015	0.552881804	0.595839782	0.49703817100000003	0.883889272	0.037744412000000005	0.909081185	0.814325489	0.45894589	0.451068189	0.545314059	0.073436383	0.214590043	0.8747145009999999	0.52611887	0.204323545	0.037350696	0.441960898	0.463402231	0.455167982	0.887448297	0.47348001799999995	0.913601193	0.204275696	0.059712887	0.516152701	0.8111216609999999	0.456561394	0.8470881640000001	0.080269545	0.081549799	0.43874546299999995	0.624753287	0.47844620299999996	0.796396498	0.023438444	0.47565992700000004	0.667863884	0.085239999	0.910225807	0.44878828	0.449155275	0.39599819	0.49894092100000004	0.497052819
cg04115740	0.093495051	0.94306291	0.932207505	0.50647173	0.030398301000000003	0.038937037	0.927425745	0.54091776	0.9428445259999999	0.53573002	0.622304208	0.059937940999999995	0.54980659	0.157080826	0.455033629	0.526474682	0.613122023	0.934638145	0.955776173	0.08108938	0.943945684	0.938646214	0.528268882	0.43175769700000005	0.037377553	0.42174799399999996	0.032434622999999996	0.951590268	0.9383310709999999	0.94878215	0.9485135809999999	0.9399861909999999	0.046032078	0.923233251	0.661378856	0.077392972	0.943928813	0.021525963999999998	0.503296476	0.473874294	0.36704058799999995	0.9463806090000001	0.9445041890000001	0.063823021	0.938691512	0.449368771	0.647214768	0.591935096	0.474098752
cg04121625	0.46530454200000004	0.910932242	0.8192395929999999	0.601731704	0.41364344399999997	0.8916306390000001	0.480418313	0.041359417999999995	0.576386341	0.902636193	0.12704466	0.113119296	0.800226695	0.306404344	0.683653698	0.57777016	0.573764882	0.631304891	0.560077707	0.417494394	0.44418200399999996	0.860374167	0.118825485	0.874572523	0.695514394	0.828968444	0.21948891199999998	0.8667784959999999	0.5828301810000001	0.714342956	0.914393983	0.480459024	0.18678520199999998	0.533178346	0.835079975	0.801706787	0.653967676	0.530885928	0.487339997	0.542883298	0.573532049	0.174575229	0.835952081	0.529593757	0.042275125999999996	0.307022745	0.083486799	0.776472567	0.856901081
cg04133370	0.38607054700000004	0.46306863200000004	0.699210542	0.035414779	0.617922147	0.19224883199999998	0.5018902160000001	0.7698331759999999	0.030224837999999997	0.9274859129999999	0.433675618	0.545087211	0.5468663220000001	0.083595041	0.433242639	0.478881451	0.401740417	0.508354369	0.425962302	0.368747493	0.43387721	0.50426167	0.881888186	0.442847406	0.89084379	0.436276623	0.953351132	0.030877515	0.529626568	0.516710925	0.042781295999999996	0.40739831200000004	0.911556485	0.10201917699999999	0.070534533	0.436113187	0.048047415999999996	0.471629401	0.9099668340000001	0.465102557	0.46916293200000003	0.45029442799999997	0.859222722	0.057105859	0.902486821	0.522955113	0.943337298	0.883454827	0.891625806
cg04138436	0.891846028	0.038714246	0.293735907	0.13091792800000002	0.413395284	0.382810638	0.438923338	0.8598588970000001	0.819721554	0.45328127	0.884829203	0.452466146	0.023760034	0.9083165190000001	0.8729691959999999	0.8021089220000001	0.863930825	0.88088585	0.452618085	0.5915816220000001	0.42935737	0.14634176	0.41226039200000003	0.412195971	0.9063177440000001	0.8088223729999999	0.49905121	0.368531461	0.47090803200000003	0.910071669	0.460996996	0.8867043379999999	0.42595357100000003	0.460781967	0.821682925	0.487231002	0.8143427409999999	0.465692382	0.026798372999999997	0.652170127	0.41411323	0.433220991	0.881494485	0.490386745	0.9337685509999999	0.827441313	0.069258469	0.8245061309999999	0.577297762
cg04154424	0.148496686	0.488815285	0.513831575	0.678506715	0.050350352	0.053700614	0.045084800999999994	0.532105678	0.9326220479999999	0.930152517	0.057221043	0.5376932	0.744248955	0.92543076	0.477437349	0.911439697	0.749124	0.23908785100000002	0.145869633	0.818638225	0.06570598799999999	0.124336271	0.5488260220000001	0.049500481	0.053186907	0.061729947	0.601528899	0.946266005	0.655474497	0.565405881	0.614643367	0.644024465	0.56666285	0.932977267	0.573105808	0.05582298	0.036837521	0.600126625	0.036948547000000005	0.036507261	0.594667177	0.054198481	0.606176879	0.0927147	0.361150594	0.072347015	0.9132212670000001	0.941925289	0.946614053
cg04158018	0.7680021290000001	0.7169709609999999	0.28803192	0.873949073	0.8654172659999999	0.09311329800000001	0.30401141600000003	0.055720161	0.527779501	0.485441952	0.057828831	0.588773572	0.042688008	0.644205177	0.420093877	0.27859440399999996	0.769786036	0.089076994	0.63600754	0.562470806	0.8767833490000001	0.87966205	0.908583722	0.5365269029999999	0.925501547	0.095576281	0.261613534	0.8898012540000001	0.921662385	0.14132393599999998	0.43883614200000004	0.623432011	0.524926528	0.47093195600000004	0.7046343070000001	0.040603607	0.53748307	0.509518455	0.735981673	0.040857125	0.517526273	0.045035364	0.517091208	0.051810836	0.513878719	0.22305292699999998	0.54555121	0.328837759	0.60476922
cg04173301	0.120578523	0.45357877399999996	0.08082413299999999	0.24791471199999998	0.490383832	0.099384925	0.416961242	0.749680036	0.057479857999999995	0.918891481	0.842238307	0.036668966000000004	0.48937969200000003	0.521212786	0.576254546	0.5120643779999999	0.035084251000000004	0.888768483	0.044178727	0.066197253	0.892646122	0.83859515	0.49770772700000004	0.517913847	0.532727945	0.09307687199999999	0.948868299	0.489279688	0.47065884	0.428699279	0.035853576	0.9068062370000001	0.46497456600000003	0.808988835	0.82145562	0.494359695	0.49776358600000004	0.023251586	0.034872388	0.031090914	0.887168775	0.862739809	0.515767313	0.861102845	0.929099427	0.531479316	0.793705256	0.85348641	0.88014797
cg04183804	0.166331439	0.681238645	0.5063596260000001	0.677643938	0.075132591	0.08495433599999999	0.469499469	0.603522639	0.612522392	0.9097395620000001	0.663574951	0.055175302999999995	0.48123427399999996	0.7162101740000001	0.556245815	0.7221123979999999	0.090991006	0.7555663309999999	0.10544424	0.8605956640000001	0.046272895999999994	0.544234171	0.06522531200000001	0.906577939	0.92130358	0.890530151	0.578673078	0.727620822	0.6375257089999999	0.6400340179999999	0.9018123929999999	0.745664323	0.8988790529999999	0.53082853	0.587855714	0.569768641	0.048760702999999996	0.032871756	0.05313608	0.6056497789999999	0.8182745929999999	0.914924442	0.09684168800000001	0.9186785129999999	0.11477957	0.606157324	0.939133762	0.053092842	0.584720983
cg04198678	0.07440972400000001	0.906026563	0.6914639509999999	0.897781998	0.05091749	0.038092206	0.038974291	0.6534579429999999	0.054760272	0.528914025	0.058969354	0.89670049	0.048343868	0.07059330700000001	0.892034808	0.506261594	0.6027579129999999	0.077692735	0.550541484	0.07278035	0.8882885709999999	0.915318583	0.880024186	0.5018672670000001	0.465385932	0.053228156	0.325324092	0.436038155	0.6224419	0.920231189	0.474840465	0.036997666	0.45132042	0.47696862700000003	0.437887828	0.912544894	0.035028519	0.527863589	0.562529245	0.9200367220000001	0.909664356	0.932731403	0.917044217	0.42220879899999997	0.8117586720000001	0.906105921	0.827288204	0.541640482	0.033889428
cg04246078	0.44957215799999994	0.936589659	0.46153760899999996	0.570363222	0.837639448	0.38438122	0.39957995799999996	0.72542048	0.42759670899999996	0.514681821	0.470707896	0.42774059999999997	0.06131023	0.908269859	0.479832469	0.072325163	0.568920247	0.834249182	0.500812527	0.93764386	0.038480783	0.440071575	0.8727142809999999	0.031186177000000002	0.49118345700000005	0.510782073	0.020627269	0.876314629	0.46859504399999996	0.781061349	0.029298763	0.020764972	0.466104313	0.044249080999999996	0.43287152100000004	0.41616260200000005	0.454222566	0.016841408999999998	0.019802318	0.398247721	0.48575006600000004	0.844766934	0.867416816	0.5312029970000001	0.669472369	0.743383825	0.471069044	0.47413021299999997	0.8692998829999999
cg04262238	0.487325083	0.01576745	0.678820168	0.9242498020000001	0.11418238900000001	0.545004421	0.035911197	0.244423277	0.466321072	0.19049988699999998	0.934195461	0.556846141	0.621392215	0.48167606399999996	0.46372258899999996	0.6735068609999999	0.059406875	0.530997434	0.072634931	0.7407807009999999	0.508287582	0.5101601339999999	0.068855905	0.046361747	0.539150673	0.7522896040000001	0.441595942	0.49480502200000004	0.934734815	0.825653685	0.45377588399999996	0.658666851	0.524038163	0.551924248	0.12418877800000001	0.440963035	0.528607289	0.02147444	0.892200973	0.035846235	0.871672399	0.651857911	0.9007581240000001	0.5309664479999999	0.41029387799999995	0.764821124	0.909632313	0.553530848	0.38711976600000003
cg04270861	0.037977683	0.09843188	0.044869487	0.552684008	0.043259346	0.038820323999999996	0.48891714299999994	0.693238455	0.5366710960000001	0.9253210279999999	0.117151138	0.9301758640000001	0.03518619	0.897513575	0.171588276	0.489811318	0.693031159	0.8166620609999999	0.49959534	0.564057361	0.524029988	0.551919919	0.09246803699999999	0.9255035340000001	0.040951267	0.132841519	0.79244784	0.514852798	0.936704704	0.49333622	0.597438659	0.029981314	0.543102514	0.042983217000000004	0.065744428	0.915628442	0.543904266	0.036481686	0.469583144	0.045112385	0.72255038	0.480086941	0.938660853	0.593690585	0.9037733309999999	0.063210607	0.053036293	0.491415759	0.035497873
cg04272952	0.6619895179999999	0.611779948	0.136394211	0.463750802	0.765921602	0.480882992	0.507807973	0.38509368299999996	0.512855084	0.5831629220000001	0.06927562400000001	0.879504455	0.6040304089999999	0.692740513	0.465514441	0.187410484	0.820322716	0.388904265	0.178238173	0.41040895	0.30130924600000003	0.7069103390000001	0.9264823809999999	0.427928239	0.7864792190000001	0.158946318	0.240684308	0.07337917	0.90349586	0.870272154	0.5122895479999999	0.334805321	0.758113892	0.8104258120000001	0.550248891	0.7596468359999999	0.550207714	0.91591619	0.5762168320000001	0.594013864	0.902912442	0.07867758	0.275392798	0.518248412	0.90902546	0.761670379	0.500993586	0.52173455	0.10915654
cg04319307	0.5662854860000001	0.877095757	0.058658481	0.24621824899999997	0.382301469	0.42494502	0.36704910700000004	0.74591283	0.469112429	0.432434314	0.063691277	0.041313657000000004	0.7689203379999999	0.802568285	0.184852438	0.080991207	0.040604378999999996	0.7274054120000001	0.445453786	0.21832083600000002	0.049336869000000005	0.7318873359999999	0.14378306	0.768668657	0.42560107	0.44278077600000004	0.34080457700000005	0.463119616	0.12073503	0.853711305	0.394157928	0.84168044	0.584153545	0.392490501	0.787904961	0.8220076159999999	0.441890245	0.821230199	0.42966600899999996	0.47559368799999996	0.600413388	0.602416142	0.860195602	0.93393884	0.09182994800000001	0.361820652	0.6352418989999999	0.49836065	0.847360935
cg04321224	0.42374302	0.897328682	0.155453364	0.517879028	0.879164657	0.290442501	0.658803512	0.446075086	0.896632269	0.363976166	0.30087478	0.504251907	0.052464155	0.8200843640000001	0.39418411600000003	0.196654095	0.192091705	0.918460811	0.42414436200000005	0.551692641	0.8862109109999999	0.120503007	0.050376368	0.395734948	0.569529866	0.857382975	0.466587532	0.46358046399999997	0.574506418	0.7309785390000001	0.465058068	0.484921189	0.566445358	0.21586582699999998	0.8971224059999999	0.554968499	0.840879862	0.840664375	0.062090707	0.40314859799999997	0.273266555	0.527903159	0.811313625	0.535992432	0.7046666429999999	0.49013799700000005	0.47778960200000004	0.8551851290000001	0.113601334
cg04350046	0.034410396	0.256721476	0.325852984	0.48225078899999996	0.433880926	0.02962729	0.403401642	0.327418879	0.9279778120000001	0.928251942	0.551142052	0.520782101	0.369036844	0.059270913	0.8045858840000001	0.034832476	0.287477396	0.36636570799999996	0.47424009799999994	0.893576114	0.05815325599999999	0.411131728	0.098964068	0.740041438	0.504984385	0.8809225070000001	0.41916533200000006	0.8762297179999999	0.935883111	0.495473658	0.45744838600000004	0.879783364	0.28055310899999997	0.8024038920000001	0.457539882	0.043371469	0.45608505899999996	0.032227608	0.411293732	0.42184467	0.913577585	0.798993017	0.049441908	0.515373333	0.149591838	0.46256599	0.04649893	0.669989821	0.861247049
cg04369919	0.840622132	0.508764786	0.163422479	0.650909614	0.48224807799999997	0.540561603	0.086858346	0.77048027	0.46565368	0.130349035	0.518091059	0.546901225	0.606877587	0.93901389	0.493274017	0.919080219	0.49383377700000003	0.150361152	0.9307784020000001	0.919670268	0.9226291040000001	0.519172575	0.8546630390000001	0.8952273820000001	0.513106312	0.921948622	0.45295735600000003	0.11745684599999999	0.586418288	0.069838603	0.48271050200000004	0.883128435	0.508245992	0.886320923	0.11174994	0.51200886	0.505278563	0.543754376	0.15435382	0.086909001	0.44923915	0.285092949	0.11232448199999999	0.472667244	0.599190089	0.048632499	0.057065599999999994	0.516442562	0.48025202100000003
cg04387288	0.059110962	0.47027126	0.059570544	0.6149535279999999	0.577108469	0.036880141	0.046418087000000004	0.381486244	0.072475154	0.760960813	0.665636178	0.911765281	0.5166376220000001	0.660347382	0.8900838120000001	0.320692093	0.061091695	0.048092855999999996	0.046284427999999996	0.637606439	0.911764768	0.8816460279999999	0.915139557	0.638297392	0.038763387	0.923741813	0.655322206	0.596403195	0.066079387	0.727735262	0.903215234	0.490473371	0.19692138899999997	0.539190281	0.60563798	0.618163944	0.181169042	0.5666563179999999	0.623116738	0.044586895999999994	0.9451518440000001	0.054595634000000004	0.562856691	0.682260192	0.6515308089999999	0.040108115	0.059990322	0.6261391829999999	0.524325612
cg04395377	0.566944506	0.56563745	0.059903446	0.069207801	0.6042816839999999	0.041223911	0.489643104	0.6896072	0.586172284	0.5806932539999999	0.030785745	0.608577048	0.661489788	0.432502678	0.20522178600000002	0.49873610799999996	0.03651803	0.5385469829999999	0.046671223	0.54740058	0.065514143	0.828548304	0.4838325	0.53223258	0.8731489459999999	0.208770398	0.92784408	0.028313377999999997	0.502209285	0.947396518	0.42013535399999996	0.036059324	0.433651338	0.906238077	0.562985046	0.9027896409999999	0.49703801	0.029813241	0.492705334	0.025428235	0.901506109	0.90599371	0.563950335	0.313520895	0.041691576	0.484238017	0.697078153	0.497613586	0.470013113
cg04406869	0.915845826	0.9462543390000001	0.52659265	0.949752307	0.552995154	0.055591997000000004	0.032223281	0.096588299	0.50877153	0.943481008	0.9467892240000001	0.049470479000000005	0.488182331	0.954286573	0.50450189	0.931985513	0.47718606799999996	0.505714354	0.5069254870000001	0.486559936	0.074734932	0.432134274	0.050910160999999995	0.93171441	0.9687353470000001	0.45596546	0.466410516	0.9425907570000001	0.937767473	0.365191361	0.41481945200000003	0.038360608	0.09681645	0.126945151	0.905817502	0.490715976	0.08050192099999999	0.040355565	0.05624648	0.082468995	0.9460570629999999	0.533082112	0.45912803	0.445920176	0.556294054	0.40858142700000005	0.926089835	0.534398025	0.953997172
cg04438196	0.565694984	0.530180075	0.915618486	0.161790585	0.908353819	0.602140523	0.9050885940000001	0.094481705	0.9395203999999999	0.040239387	0.534031354	0.525933159	0.45629581	0.575931666	0.636764132	0.047460166	0.425872465	0.631577437	0.609447764	0.422433295	0.548023877	0.505842992	0.470799925	0.92559252	0.521086015	0.919332232	0.028122131	0.345137655	0.036449224	0.471361352	0.8276951929999999	0.50392582	0.48293822	0.031496295	0.02972244	0.54727058	0.850237274	0.49738904899999997	0.443440314	0.023287161	0.5117040310000001	0.502903458	0.496420752	0.49938811200000005	0.074664661	0.626096749	0.5199970970000001	0.026985385	0.5147562760000001
cg04470659	0.8760151070000001	0.602415967	0.544626368	0.171031618	0.776804547	0.121563739	0.024546789	0.586903457	0.506108042	0.899060463	0.927311195	0.7854298479999999	0.037847142	0.15103847199999998	0.399251477	0.793097052	0.714576688	0.899370595	0.479366767	0.88352145	0.901968274	0.9004618409999999	0.527971725	0.943641266	0.86727851	0.452492147	0.047300425	0.804297213	0.863458262	0.043918529000000005	0.473420181	0.8824774870000001	0.831776415	0.7869984409999999	0.809078773	0.48847137799999996	0.76186872	0.053891229000000006	0.043356669	0.441844005	0.5180185860000001	0.796760848	0.47905043	0.45632423	0.43727264899999996	0.516695158	0.445909974	0.8278316590000001	0.465886452
cg04483701	0.8935012640000001	0.641912868	0.459643016	0.78015502	0.561022015	0.08808731199999999	0.8174607220000001	0.519855281	0.070584236	0.865570565	0.9046202320000001	0.10449559800000001	0.6187968779999999	0.12385613300000001	0.550492714	0.9183879429999999	0.896749505	0.10690772300000001	0.183310594	0.92810241	0.5487849370000001	0.49895728	0.8693770140000001	0.069419364	0.13737101699999998	0.526452822	0.06975628099999999	0.076257657	0.142450477	0.103888371	0.080326915	0.62735968	0.45503712799999996	0.3891672	0.574750643	0.08065968400000001	0.424394095	0.8800455559999999	0.10533366400000001	0.543161758	0.577811392	0.089676939	0.91118579	0.870332793	0.8264806920000001	0.82486471	0.565238316	0.146012805	0.587796064
cg04489606	0.460272939	0.031707765	0.040911552999999996	0.148988435	0.574429971	0.923037144	0.550941785	0.919464095	0.04571773	0.478605237	0.512307813	0.598172058	0.549165087	0.8635235259999999	0.24201922399999998	0.526132668	0.161403184	0.078423018	0.883342249	0.95951275	0.10196480699999999	0.805338245	0.523131046	0.154022838	0.475233955	0.136794009	0.451193091	0.062522653	0.39703915799999995	0.631931997	0.47646223	0.028088007	0.082768423	0.536218515	0.101784013	0.523701364	0.886150095	0.8752838409999999	0.8730911859999999	0.5824985779999999	0.724083118	0.560133774	0.109831388	0.964514572	0.030516161	0.607845868	0.03264094	0.543354411	0.8888954859999999
cg04490652	0.7580548709999999	0.9429246490000001	0.5384571260000001	0.614456427	0.9063979670000001	0.049346352999999996	0.048008185	0.159474646	0.504714962	0.9069013579999999	0.916950552	0.618457645	0.9363057859999999	0.03488137	0.039839627	0.537086055	0.33702315299999996	0.9150438009999999	0.583852474	0.400207661	0.5624256870000001	0.12389808	0.069377077	0.470284396	0.481125212	0.8741736059999999	0.562686453	0.93263923	0.935626361	0.5129180320000001	0.454741275	0.511412324	0.516865571	0.470852641	0.07982460400000001	0.5402446320000001	0.538258483	0.49675220200000003	0.35980018700000005	0.020814581999999998	0.535687205	0.852563466	0.880575992	0.154982328	0.9277957059999999	0.847018853	0.9151856909999999	0.436238225	0.501794748
cg04511071	0.072848805	0.520190095	0.926622115	0.528801414	0.47234899999999996	0.07753457	0.8365806029999999	0.523310947	0.508852829	0.493125683	0.84237884	0.433768149	0.854566739	0.37479548799999995	0.27606198	0.876549949	0.853062298	0.47531536799999996	0.889312164	0.47191573299999995	0.07366541900000001	0.461240411	0.8713996829999999	0.88145126	0.49707348799999995	0.446568171	0.530506889	0.911436065	0.14515212	0.5334288229999999	0.033450678	0.923846098	0.8755982959999999	0.541778501	0.833672227	0.517896402	0.86335433	0.52024678	0.477956486	0.47104708100000003	0.887599987	0.108342212	0.9127768390000001	0.481702045	0.601727004	0.039938901	0.028463711000000003	0.460787161	0.515846346
cg04533691	0.286509008	0.099892559	0.05377858	0.43977502399999996	0.9079068770000001	0.687854645	0.487132196	0.713066474	0.927366714	0.930622625	0.037020032	0.525866858	0.131297379	0.489766845	0.10412709699999999	0.46238511200000004	0.865381245	0.42562747100000003	0.0570864	0.56498412	0.31727060100000004	0.450751863	0.54318298	0.048784652000000005	0.783437638	0.032823437999999996	0.885752306	0.928275513	0.050415317	0.06093226	0.430185586	0.5783304220000001	0.469781441	0.494992604	0.509556498	0.887391967	0.025687195	0.9019313870000001	0.5030436079999999	0.027690844	0.50160418	0.46085915	0.442859743	0.047734547	0.051942181	0.7663438929999999	0.48613927700000004	0.540481311	0.9263396509999999
cg04544875	0.568880657	0.14540330699999998	0.023769782000000003	0.21111749300000002	0.910051347	0.043221111	0.661642894	0.692839475	0.547904675	0.525796312	0.049950685999999994	0.923419669	0.059983167000000004	0.117285209	0.669569218	0.8537591	0.87179012	0.047709182999999995	0.521167216	0.022004608999999998	0.015686923000000002	0.168194263	0.499367161	0.9344659040000001	0.026379521	0.9263024759999999	0.025557514	0.593856383	0.090583796	0.584321891	0.047449137	0.551153279	0.9135928520000001	0.537472736	0.063241772	0.07801928	0.026505676000000002	0.027117821	0.5421699560000001	0.020032385	0.933049311	0.918060512	0.042736525	0.47846357799999994	0.635352134	0.385671825	0.561043533	0.570619109	0.92665571
cg04568522	0.076613985	0.55481741	0.307629249	0.871807635	0.039331805	0.54494771	0.7174127920000001	0.182970472	0.03682731	0.040350604	0.06574801200000001	0.048765445	0.461250981	0.655694574	0.610452179	0.636972599	0.071610862	0.05981541	0.7352317429999999	0.589269017	0.532938547	0.913745147	0.100052457	0.5839802270000001	0.409784301	0.467292069	0.9206584000000001	0.070392523	0.22398030300000002	0.041883402	0.06396495099999999	0.28490621899999996	0.075293967	0.064832495	0.570691845	0.903609289	0.040752579	0.035262529	0.480473959	0.516579893	0.8653696240000001	0.194658627	0.924668472	0.933030919	0.804340728	0.89044328	0.040415408	0.047871863	0.468271348
cg04591230	0.10723488699999999	0.037367694	0.36174549899999997	0.573407944	0.5579343760000001	0.094591865	0.58197104	0.071603102	0.90251409	0.914423173	0.06038021	0.162888103	0.42177509399999996	0.5412887279999999	0.155319231	0.042404673	0.482386224	0.5075741460000001	0.908297485	0.47679643200000005	0.456265345	0.434555805	0.454633815	0.45815126799999994	0.892705451	0.029034157999999997	0.9190088059999999	0.490837465	0.586196975	0.066159117	0.544543497	0.915830334	0.56015685	0.48259708799999995	0.120109597	0.115460089	0.046061135	0.496210814	0.49896880899999996	0.061544432999999996	0.449721133	0.555547201	0.513760219	0.594627376	0.34429959600000004	0.030999053999999998	0.931957115	0.6269834989999999	0.887714934
cg04616534	0.593300239	0.950749079	0.585843714	0.549940516	0.437643647	0.027830026	0.493076698	0.132923388	0.933518198	0.54254881	0.9547083009999999	0.47930649399999997	0.534534914	0.48280357100000004	0.933174105	0.643895013	0.945694701	0.515173224	0.936709042	0.322549659	0.023266031	0.036927233	0.575051043	0.935917897	0.926823411	0.9352406390000001	0.497513745	0.596788401	0.945276088	0.039993819	0.039220023	0.937429297	0.5280433760000001	0.8973420809999999	0.54912211	0.890429736	0.515886058	0.903364497	0.04958672	0.8770840790000001	0.9310691870000001	0.882071853	0.9363719509999999	0.13959237900000002	0.03455681	0.378897834	0.043916642	0.9057201109999999	0.48847656100000003
cg04636876	0.08331305900000001	0.419829943	0.576803076	0.848649355	0.024369172999999997	0.039970456	0.494894558	0.399051045	0.884410134	0.448631591	0.44073788399999997	0.9290697259999999	0.49165392700000005	0.544444694	0.504700881	0.921940743	0.442614986	0.9000549999999999	0.951337726	0.174131788	0.9284366740000001	0.87938145	0.445708151	0.41666991700000006	0.906720214	0.614586419	0.9397292159999999	0.92466331	0.046669166	0.053493732	0.408745769	0.446418156	0.40371529	0.382960179	0.42973991799999994	0.8836006059999999	0.460854369	0.42034527200000005	0.9329801190000001	0.408530564	0.461800274	0.525322807	0.479434659	0.9529315420000001	0.042092477999999996	0.940104224	0.528191848	0.39880479799999996	0.929344046
cg04640737	0.099175496	0.146755184	0.631349124	0.255620462	0.513509346	0.876537847	0.666110414	0.86126492	0.22668996100000002	0.523303085	0.095248426	0.907965406	0.143904402	0.09440448800000001	0.163580599	0.615462305	0.6591892079999999	0.626326217	0.605241091	0.57906352	0.5315614329999999	0.173737322	0.8935112709999999	0.04371347	0.90723327	0.07170834799999999	0.8998043179999999	0.7917971159999999	0.549140931	0.640007179	0.910308598	0.801206539	0.6207004389999999	0.06723994900000001	0.579202817	0.59318703	0.525281332	0.794019823	0.695939767	0.067424469	0.059908064000000004	0.531929462	0.576153641	0.67998193	0.07083723	0.071559741	0.581406804	0.59038791	0.058945359
cg04650197	0.034175301	0.44119832	0.819470803	0.24318562600000002	0.027240616000000002	0.466335189	0.7000876640000001	0.5232829210000001	0.895920341	0.484134675	0.49060891700000003	0.88180997	0.06379834	0.43311287200000004	0.889011571	0.864651155	0.47511317	0.791793913	0.908961397	0.110849125	0.913255596	0.79227173	0.464847135	0.870310789	0.038458895	0.083609848	0.024132101	0.88042924	0.477474402	0.9275108790000001	0.410733933	0.6818299170000001	0.783927851	0.47296367899999997	0.611969939	0.7695173040000001	0.417057994	0.86906693	0.031483125	0.028101402999999997	0.889435422	0.856210287	0.8903084370000001	0.924446955	0.046082267	0.806817695	0.8476433040000001	0.899998148	0.484030478
cg04671100	0.648919493	0.580391353	0.35353967	0.5062566820000001	0.500105867	0.48424308	0.51104137	0.402202304	0.909052133	0.06718160000000001	0.91751386	0.932468292	0.543436725	0.777466276	0.938822787	0.124377435	0.043306378	0.915233347	0.9340810490000001	0.552590661	0.836655659	0.421452545	0.094462835	0.436333586	0.47521317	0.8879945779999999	0.314519779	0.454132999	0.9069815240000001	0.863434692	0.466166359	0.880204109	0.505390273	0.49131350799999995	0.831765098	0.871542268	0.03516199	0.829446316	0.37464185	0.052649012	0.499599835	0.532730192	0.9156170929999999	0.485268391	0.877581698	0.593331659	0.047210037	0.111552086	0.528433634
cg04672749	0.448449156	0.8166790690000001	0.480499254	0.443556276	0.078207123	0.485720796	0.534580287	0.421327203	0.46946256799999997	0.836338565	0.091731966	0.49379725	0.100851588	0.20822923399999999	0.548275685	0.437345504	0.919111806	0.492224714	0.617303933	0.035943236	0.426061179	0.127264016	0.080899583	0.438084659	0.782575351	0.043212216	0.889045077	0.456794594	0.8675704190000001	0.8604085570000001	0.920719738	0.468182985	0.582303538	0.5516443360000001	0.495467221	0.445024872	0.463847085	0.082439851	0.462721631	0.84899061	0.47245311	0.917019351	0.102969454	0.923743814	0.353100474	0.453018108	0.9272345259999999	0.530380604	0.508580899
cg04674201	0.8416896890000001	0.8468003129999999	0.501417868	0.427659774	0.09583228699999999	0.065116211	0.464936305	0.029612033	0.47567412600000003	0.428466385	0.926618728	0.892757873	0.032766886	0.9052128509999999	0.775631683	0.05390135	0.041872759	0.545774467	0.462973462	0.810185103	0.034242093	0.060903662000000004	0.046510864000000006	0.892434545	0.519084208	0.9310900040000001	0.20817162600000003	0.8662133340000001	0.92909096	0.575712158	0.13821998900000002	0.921669669	0.854671283	0.042857378	0.53173095	0.045272289	0.035344312	0.116724663	0.038394763	0.377906825	0.43778371	0.437344668	0.471783415	0.427804478	0.76740091	0.873750635	0.924428838	0.48577022299999995	0.046275285
cg04681122	0.53221108	0.579828755	0.054171104000000005	0.605048845	0.931019933	0.479024103	0.9159755890000001	0.22331763699999999	0.88138591	0.49584476899999996	0.8807203720000001	0.487594564	0.9182595790000001	0.459849451	0.471118995	0.173323583	0.45436082299999997	0.920134082	0.933031965	0.8666976690000001	0.051734602000000005	0.87953106	0.869985773	0.49459108399999996	0.055089032999999996	0.5191097570000001	0.506267617	0.502536666	0.7646241979999999	0.484582248	0.5227749660000001	0.890131674	0.118015243	0.103551346	0.151184042	0.8633744059999999	0.519716478	0.505765593	0.868951137	0.814517452	0.894691572	0.509329261	0.115141077	0.885752095	0.469504404	0.051015211	0.470326195	0.6854329229999999	0.8796807329999999
cg04683620	0.936294695	0.588033011	0.056882410999999994	0.21016900100000002	0.0657568	0.065676674	0.8830621890000001	0.41297749	0.9163599509999999	0.553024286	0.907872637	0.09947603099999999	0.053589748	0.6244554520000001	0.61318127	0.07791153099999999	0.5086186070000001	0.806400346	0.13275493	0.741921561	0.10735149599999999	0.19237068	0.539597368	0.029432232000000003	0.553230975	0.922815798	0.5378119579999999	0.939452636	0.873667703	0.359380527	0.081813815	0.872467982	0.536349544	0.592024303	0.05942721	0.069620782	0.549308211	0.560868305	0.504713109	0.934386238	0.572762945	0.905235424	0.5194541420000001	0.20257498899999998	0.059226049	0.62135659	0.049038463	0.712541676	0.930086312
cg04700930	0.107897224	0.095759394	0.07294788599999999	0.8340975740000001	0.857310901	0.551746072	0.058928040999999994	0.053655064	0.052412731	0.8890604679999999	0.908274879	0.615648321	0.9126150040000001	0.899980875	0.451223362	0.7114738270000001	0.072852129	0.723281428	0.612198557	0.53054971	0.904770775	0.885724744	0.042035643	0.037608015	0.906322715	0.54618755	0.46580509200000003	0.060407355999999995	0.875338347	0.61078918	0.487768861	0.06863063	0.469876869	0.871601284	0.529488686	0.043557013	0.034695005	0.041131287	0.513872225	0.052416212000000004	0.633912551	0.911801677	0.903711563	0.056639864000000005	0.5788890999999999	0.604971815	0.056158034	0.549231777	0.12839631699999998
cg04714578	0.951328563	0.029577305	0.304973798	0.43918614799999994	0.410285794	0.095592855	0.775749692	0.417666763	0.68600782	0.947945612	0.560713448	0.479579276	0.898721005	0.292212848	0.124399846	0.240052515	0.958835619	0.405727183	0.951447948	0.5809535920000001	0.894501931	0.552060389	0.058568643	0.042322448	0.9281519420000001	0.151423635	0.8898149670000001	0.442485633	0.9561818209999999	0.537538976	0.9205736459999999	0.921220583	0.509158687	0.067882661	0.108336628	0.46207988299999997	0.044303499	0.487895019	0.847365568	0.467457213	0.671952908	0.460159773	0.44323924	0.173401666	0.491211657	0.02044653	0.952608472	0.9323589379999999	0.381104225
cg04734200	0.045332919000000006	0.41911377899999996	0.410749725	0.221325402	0.035420344	0.352317725	0.279384336	0.546669644	0.901883839	0.873857982	0.183887369	0.394881131	0.397994907	0.466281147	0.097606329	0.069295921	0.384894164	0.660972122	0.038890106	0.796543655	0.483991171	0.508605443	0.84655409	0.037395387	0.8610497429999999	0.750395897	0.8245805940000001	0.055179373	0.808624488	0.28000437100000003	0.697866465	0.877361202	0.452272776	0.755400092	0.037071632	0.7200631190000001	0.021977295	0.04349249	0.06759834	0.030569537999999997	0.625367193	0.827050353	0.451311731	0.808656279	0.884791219	0.762732242	0.031321195	0.45627812799999995	0.047384675999999994
cg04779402	0.079707079	0.494877059	0.6034387210000001	0.107643081	0.903151679	0.050891339	0.5025255829999999	0.9111326270000001	0.8256276459999999	0.8968706470000001	0.907734115	0.017070493	0.912936858	0.42570797	0.480871914	0.955362774	0.132288162	0.9507239390000001	0.74681765	0.8580246570000001	0.025344067999999997	0.481310125	0.87147091	0.39913308399999997	0.425518124	0.943831964	0.94568624	0.885054722	0.9085600229999999	0.057069942	0.488951377	0.092134751	0.45526309600000003	0.869011533	0.458825835	0.8549156059999999	0.016715198	0.848920646	0.232953064	0.020824941	0.453831045	0.835206287	0.418828701	0.862088713	0.933367588	0.891530213	0.903574324	0.931782151	0.487222618
cg04793338	0.45520378100000003	0.9363178670000001	0.272803142	0.8087835640000001	0.107455417	0.146402679	0.043173403	0.58070252	0.8612528290000001	0.930595568	0.565909228	0.044903766	0.440244924	0.6045178729999999	0.637557622	0.8350695340000001	0.854873185	0.318189053	0.152129251	0.450844688	0.846955446	0.48944826799999996	0.43207052700000004	0.898103949	0.943021413	0.183661118	0.9425583909999999	0.926916521	0.9408266959999999	0.457416447	0.458554275	0.93521739	0.529280605	0.446426999	0.5023539020000001	0.142928728	0.45036174700000003	0.479568764	0.849746852	0.037341764	0.944419283	0.509642438	0.5208408210000001	0.523582299	0.500827424	0.614573368	0.7156339279999999	0.896048761	0.059857175
cg04806571	0.5323541270000001	0.797536485	0.057232741	0.869553279	0.8989280190000001	0.093858516	0.582746795	0.56076992	0.885100151	0.627832759	0.52613317	0.913068615	0.213749357	0.90914327	0.873248378	0.9223519	0.060222455	0.517190672	0.599023625	0.621103112	0.04351793	0.877506957	0.826589615	0.51418049	0.512072258	0.5395580520000001	0.573975617	0.526571693	0.16039571	0.8929118290000001	0.503540709	0.042038997	0.84387921	0.17072778600000002	0.5173138829999999	0.532916962	0.03105192	0.8781748229999999	0.49600234	0.778217342	0.545271545	0.886619079	0.558762635	0.5445576089999999	0.056913730999999995	0.571276951	0.570371651	0.522292037	0.82218892
cg04817613	0.530312392	0.37924186299999996	0.9020053379999999	0.14973988300000002	0.502675344	0.063980589	0.248932674	0.7399515740000001	0.922033368	0.543825393	0.045501396	0.462149015	0.491732121	0.446891462	0.9162713929999999	0.772448776	0.595792061	0.52749625	0.577080583	0.069587555	0.46850099100000003	0.8415184179999999	0.894172245	0.921065403	0.9287217059999999	0.196561175	0.541443471	0.931925215	0.037975295	0.531673961	0.927654655	0.506289355	0.045000887	0.882196482	0.482016502	0.899277555	0.27847328	0.027215847	0.031873492999999996	0.030209806000000002	0.509992617	0.517045573	0.922443187	0.521425757	0.645139861	0.889690689	0.049597884	0.302979151	0.9219046809999999
cg04821052	0.044009095	0.036620737	0.5022520220000001	0.21859978800000002	0.75520661	0.09106281	0.71154173	0.746067182	0.426695424	0.478408785	0.504282302	0.8306199479999999	0.561665583	0.48541127799999995	0.7506414370000001	0.086725027	0.54745223	0.8520008659999999	0.43389808	0.789597295	0.044651712	0.754039098	0.45333935700000005	0.496479661	0.5325463429999999	0.881367815	0.061715059	0.49563844	0.852292875	0.048947248	0.044747892000000004	0.49761243200000005	0.798191726	0.7667424820000001	0.46099219700000005	0.499351269	0.027622799	0.039581073	0.8231355359999999	0.806340855	0.458831769	0.86410615	0.47967953799999996	0.817254661	0.439181816	0.029620995	0.35879177700000003	0.032028706000000004	0.830636455
cg04823698	0.752642376	0.494325279	0.849955252	0.23431880600000002	0.884414226	0.091022509	0.350589986	0.037711968	0.29024849	0.888122392	0.903627451	0.43225367299999995	0.505950414	0.502641188	0.038395905	0.47717840799999994	0.461534474	0.340460885	0.5297833670000001	0.079211201	0.45396078	0.218604367	0.479974667	0.569430773	0.058032350999999996	0.383377454	0.035400113	0.398060739	0.447745926	0.520210638	0.049545682	0.948508509	0.052507204	0.533419152	0.5496657970000001	0.201657855	0.032253374	0.02616665	0.389878795	0.025139146	0.44698562700000005	0.91215514	0.8834604070000001	0.131764136	0.870033561	0.927431928	0.050792236	0.9441972129999999	0.887184961
cg04830757	0.455231173	0.906735147	0.683940863	0.187860028	0.8115312459999999	0.080847892	0.218179972	0.798065782	0.084070459	0.92892253	0.6002087079999999	0.651314948	0.556668853	0.894878475	0.309673054	0.12782553300000002	0.610861175	0.6764607840000001	0.695702059	0.915913827	0.572603863	0.8512768070000001	0.899490097	0.604209557	0.90013886	0.589114096	0.928905269	0.05751041	0.628089198	0.6534484220000001	0.04628759599999999	0.054809902	0.5276159020000001	0.522578228	0.557242393	0.550633056	0.6971685759999999	0.571705922	0.035787997	0.046681967000000005	0.736091504	0.56550478	0.89642092	0.527489851	0.126869386	0.06294788700000001	0.50499029	0.92774349	0.06428861799999999
cg04841176	0.032981492	0.541061045	0.915125805	0.825107244	0.512183009	0.055029057	0.049743925	0.024638632	0.5573892779999999	0.8982726959999999	0.919390838	0.508757812	0.532604869	0.5258608339999999	0.494387295	0.246072448	0.5924494810000001	0.569471203	0.531341624	0.512099329	0.923027721	0.601116679	0.029919801	0.023560966000000003	0.028585573	0.48820327799999996	0.45388459	0.9395581129999999	0.45893189700000003	0.50023754	0.026009095	0.507086814	0.4726829000000001	0.8592846540000001	0.033292594	0.91296498	0.466440927	0.440041884	0.47951893	0.891934175	0.509955551	0.450194284	0.48802795600000004	0.437276445	0.036560131	0.522555665	0.414441744	0.023106573999999998	0.487346889
cg04855798	0.595205798	0.6411369920000001	0.061884707000000004	0.922730785	0.570405012	0.047676768	0.5705249920000001	0.656312816	0.600774948	0.54666794	0.713775552	0.5029718	0.9212350509999999	0.611992965	0.90293999	0.873336387	0.586152433	0.087392996	0.078012379	0.613482694	0.8960333309999999	0.09412168300000001	0.931317761	0.57171775	0.596223182	0.576838198	0.9322503759999999	0.59111828	0.6240302839999999	0.6331092739999999	0.617123096	0.585217244	0.916250577	0.6279301310000001	0.92527443	0.054524993	0.055096914000000004	0.55809003	0.536754328	0.039958733999999996	0.900616401	0.926894213	0.583020364	0.9209570909999999	0.060192870999999995	0.28610281	0.5267044439999999	0.048913245	0.613686401
cg04885005	0.237684607	0.499951525	0.077018795	0.814490686	0.445374709	0.232038589	0.030370216000000002	0.072178337	0.868597776	0.245371038	0.067296332	0.86093603	0.08080538599999999	0.898758938	0.599679916	0.9014765709999999	0.453112746	0.544416749	0.912227771	0.807375475	0.450182605	0.72345451	0.840921412	0.898553209	0.459534847	0.07786820400000001	0.415317847	0.8725317909999999	0.482525229	0.921855361	0.113247616	0.953462797	0.490372097	0.49019546799999997	0.09383879199999999	0.9168756659999999	0.486983736	0.057380837999999997	0.47702153799999997	0.943139875	0.510072403	0.8095066240000001	0.917577616	0.49948671299999997	0.891269981	0.91872931	0.605642831	0.6251112329999999	0.48096253299999997
cg04889413	0.347025594	0.882518122	0.806493551	0.453901994	0.834626946	0.092381348	0.666738744	0.77704349	0.93887944	0.090271566	0.8349372979999999	0.89367722	0.929486652	0.564417872	0.7289132559999999	0.389221896	0.932372902	0.129547073	0.457643577	0.738230242	0.433410339	0.476573575	0.450457214	0.357835975	0.43673045899999996	0.813811098	0.846488997	0.368598586	0.456452149	0.879527944	0.893040378	0.43388966799999995	0.09153405199999999	0.10127438300000001	0.808702413	0.751938558	0.450482007	0.833160018	0.486354922	0.410746056	0.45767002799999995	0.8439742840000001	0.8897411890000001	0.43747919399999996	0.45902516200000004	0.401029581	0.019445874	0.8616775879999999	0.9004039709999999
cg04903089	0.83377532	0.034592746	0.785290824	0.37101941	0.09431215800000001	0.47211904299999996	0.538987703	0.044893592999999996	0.84622565	0.761147407	0.8611350329999999	0.46899379799999996	0.550423905	0.064675834	0.530173451	0.402059149	0.474525508	0.19908572600000002	0.940028037	0.43234406	0.10518522	0.746169842	0.10006281800000001	0.833526613	0.511880167	0.485611814	0.889069214	0.889639625	0.883845575	0.49099318700000005	0.09355328800000001	0.8333885879999999	0.79322478	0.8012774540000001	0.5175179010000001	0.498644029	0.406343544	0.42718513700000005	0.35422549799999997	0.44295843700000004	0.48918877899999996	0.7420184190000001	0.109348344	0.486479893	0.8965070209999999	0.056267044	0.478307686	0.457724029	0.47069107299999996
cg04909065	0.030711491	0.052913022000000004	0.727908478	0.285914214	0.9267027409999999	0.076309858	0.870659588	0.946892495	0.034475789	0.90436605	0.616635756	0.070405995	0.592243865	0.5399957360000001	0.721044518	0.18793254899999998	0.595835102	0.933971289	0.467981918	0.9325956390000001	0.531002077	0.8646012359999999	0.907613793	0.748111128	0.577367243	0.500962505	0.9009654109999999	0.941719546	0.8721936809999999	0.046871795	0.43444665600000004	0.8973879690000001	0.5897266729999999	0.51400133	0.564878067	0.537232716	0.4756247	0.035748615	0.5101538170000001	0.029002284	0.9284292559999999	0.831325268	0.054536865	0.608244421	0.35700984700000005	0.520503939	0.598144328	0.507190386	0.535767124
cg04915788	0.070325585	0.5483527810000001	0.123079298	0.530546776	0.51223546	0.842138035	0.034480458	0.915954293	0.88923289	0.5764022	0.9357516640000001	0.5476328189999999	0.521539777	0.10616014800000001	0.8788044970000001	0.029873322999999997	0.425310487	0.9462068490000001	0.436974738	0.931259108	0.44613038	0.454581949	0.847468057	0.029211783999999998	0.028827468	0.43762895700000004	0.928936573	0.51257895	0.93510527	0.937469905	0.02720702	0.918147145	0.9234020009999999	0.532906375	0.529276417	0.557806905	0.8798807470000001	0.023538685	0.495353182	0.028795209	0.9095799729999999	0.897995723	0.576732361	0.09658408199999999	0.04078512	0.553608831	0.9232584429999999	0.888839169	0.526393276
cg04916345	0.46982956299999995	0.056184871	0.045386562000000005	0.125766226	0.566672063	0.815286139	0.532399824	0.5998071779999999	0.917025998	0.8995687290000001	0.060507845	0.874929738	0.8602839859999999	0.37219634700000004	0.38026463	0.857906726	0.488252662	0.49849475299999996	0.049149818	0.15479235800000002	0.850189915	0.080264196	0.8895429	0.493834813	0.430604496	0.509141559	0.039231098	0.702392562	0.536220968	0.52823707	0.42846425200000005	0.584999418	0.065358601	0.45301119	0.334483386	0.502270263	0.446524211	0.47552487299999996	0.78376854	0.028340727000000003	0.508890274	0.791160726	0.372428139	0.448798479	0.030524883	0.031394799	0.656017824	0.463404699	0.494480618
cg04929230	0.43113323200000003	0.491849384	0.874760545	0.721248885	0.085928029	0.520979241	0.182360208	0.915596561	0.9304605990000001	0.023104306	0.43075036	0.859555493	0.095373075	0.562053321	0.844071389	0.431031933	0.867780303	0.558269889	0.591449165	0.8396647509999999	0.437722165	0.7510287729999999	0.8522038209999999	0.528995723	0.7562251959999999	0.848704881	0.44297035799999995	0.7706782459999999	0.436635074	0.458732164	0.502317076	0.44463209600000003	0.505213924	0.081398533	0.78343662	0.7668919479999999	0.024354776	0.013902243	0.019979607	0.827907233	0.903568145	0.454151643	0.464731169	0.435165697	0.6103537179999999	0.915235365	0.613683505	0.9345901209999999	0.8456062440000001
cg04930816	0.185468055	0.38992550600000003	0.817317898	0.508544832	0.159702604	0.111549155	0.7247248209999999	0.42661499999999997	0.42941363	0.401311961	0.5115842110000001	0.42718521600000003	0.83691291	0.46752789200000006	0.306214538	0.281576864	0.489313765	0.90271023	0.45977659299999996	0.214333628	0.812925839	0.789654645	0.471096229	0.095474796	0.49055452299999996	0.053484345999999995	0.494413857	0.852868305	0.116079573	0.7995842759999999	0.114201193	0.862341006	0.505835583	0.801067217	0.49534044299999996	0.11390877699999999	0.76195564	0.036050244	0.6886740029999999	0.43723795	0.6474733739999999	0.8480405209999999	0.45618081899999996	0.444554695	0.026469964	0.478181724	0.81278245	0.027886947000000002	0.826854312
cg04931238	0.41977114600000004	0.8946307840000001	0.925478248	0.6940186620000001	0.035048326	0.541821753	0.470746846	0.162651585	0.044691558	0.077010272	0.39348937700000003	0.5883378579999999	0.078406132	0.671126942	0.581932865	0.275589514	0.665436798	0.552310042	0.04722603	0.559079931	0.514457494	0.420405851	0.070562583	0.543486966	0.928877313	0.195874534	0.934139587	0.483638109	0.670765602	0.447227169	0.056022601	0.031118995	0.077479803	0.925404102	0.601338293	0.520559708	0.9435877540000001	0.524439255	0.03170347	0.528881326	0.945420485	0.578217261	0.55944097	0.458277294	0.070867174	0.871934271	0.7383822520000001	0.517741119	0.077839113
cg04953790	0.43716716299999997	0.460555845	0.11448298	0.944631243	0.483252598	0.058420442	0.037533355	0.101861715	0.932358059	0.935915122	0.9266271359999999	0.623330505	0.043160598	0.74126052	0.93194236	0.860808372	0.9302658309999999	0.919713826	0.046952875	0.507721554	0.500944784	0.123780065	0.919073872	0.47556262899999996	0.511002933	0.923759711	0.493250495	0.037599105	0.55684737	0.932615785	0.5973961720000001	0.568621364	0.41772849700000003	0.9361822540000001	0.051373317	0.68535282	0.922468574	0.032427955	0.494545478	0.5766542610000001	0.578842835	0.5095896560000001	0.47706600200000004	0.908818713	0.520973641	0.584336685	0.592476621	0.948921095	0.032462196
cg04962005	0.507073191	0.555198063	0.917932932	0.8902970440000001	0.7228299020000001	0.07307266	0.49771634	0.116399432	0.51411371	0.920312548	0.507557881	0.49109729	0.120302928	0.885906819	0.304586016	0.668510781	0.887934117	0.508573898	0.594171665	0.532234058	0.935631821	0.892000427	0.49130177	0.619534194	0.658049757	0.93509885	0.16005898	0.051231027	0.18862885199999999	0.152403767	0.458751798	0.48480560100000003	0.159951821	0.897931908	0.5014678379999999	0.8302324209999999	0.455025	0.12442160000000001	0.310638743	0.080719885	0.644911436	0.49597006200000004	0.488878342	0.636341551	0.39890882	0.5935572579999999	0.704574679	0.817535552	0.94742008
cg04965360	0.8039769090000001	0.49440539299999997	0.9184580920000001	0.12105836	0.344720945	0.235086093	0.912626708	0.2987783	0.637596841	0.574113809	0.92857881	0.9131087929999999	0.678939858	0.669635395	0.930822652	0.63759842	0.19469324899999998	0.890490846	0.572917499	0.15722262	0.48433300799999995	0.488366814	0.567129067	0.925315239	0.34880068799999997	0.8697160279999999	0.522774092	0.039435289	0.426504714	0.44424688100000004	0.062583048	0.9496182440000001	0.485043293	0.9232225270000001	0.17803809899999998	0.03357135	0.020504847	0.9064855279999999	0.932672288	0.322297854	0.8337802870000001	0.907931617	0.659763036	0.35929172	0.31799296899999996	0.643401481	0.5431245729999999	0.314278711	0.905581595
cg05000575	0.038831666	0.900598872	0.517388682	0.598316689	0.546302003	0.02839419	0.027485277000000002	0.544015557	0.691463408	0.5798984389999999	0.491453168	0.558721511	0.18631021	0.142356824	0.47239983	0.067664961	0.49298131	0.639816457	0.174709593	0.149123351	0.519156575	0.897072403	0.857156195	0.073855401	0.08381706900000001	0.884521384	0.503250819	0.47110453799999996	0.060344493	0.682069213	0.102097528	0.49224725700000005	0.49526645	0.038161192000000003	0.450715105	0.495447724	0.508157115	0.513551493	0.017678087	0.024982322999999997	0.8485480590000001	0.8991812140000001	0.12828405199999998	0.17168834800000002	0.613797511	0.9115995790000001	0.56463488	0.562212979	0.919480525
cg05001111	0.435019524	0.9367724740000001	0.42356541299999995	0.8642447129999999	0.034288913	0.07622614	0.5190028560000001	0.034681383999999996	0.046090295	0.936788933	0.45606533899999996	0.13474825	0.9346537159999999	0.49215460899999997	0.41701917	0.068159159	0.632958454	0.662804168	0.04290574	0.026873933	0.498167706	0.133227818	0.475549997	0.042627955	0.028815237	0.9430393009999999	0.945366723	0.570828008	0.465657017	0.930767346	0.938747322	0.863443889	0.49611624299999996	0.48599892299999997	0.919722082	0.44943921200000003	0.910852607	0.49744416799999996	0.029931286	0.9400255009999999	0.7494567459999999	0.446593736	0.02897131	0.49346588700000005	0.321669824	0.929559743	0.6289411189999999	0.316525569	0.02756603
cg05030277	0.902887097	0.905274708	0.584199449	0.080213597	0.599142686	0.049535385999999994	0.272209661	0.045607297000000005	0.54378077	0.918691974	0.054352044	0.041598354	0.670529485	0.676046962	0.70815507	0.542697964	0.69466342	0.069730381	0.599681571	0.5809393279999999	0.060336386	0.901403858	0.061459256	0.8563448290000001	0.051334367	0.06398153	0.926702548	0.656468293	0.036280932	0.593783683	0.044252082000000005	0.038911264	0.924286851	0.8964471209999999	0.506580788	0.923773685	0.051398913	0.560399595	0.04072187	0.930097871	0.553296811	0.5985922810000001	0.5949438579999999	0.5900119070000001	0.751105583	0.60338483	0.059824952	0.042303562	0.57626663
cg05053928	0.47786786	0.516048457	0.8282658070000001	0.168980209	0.874439849	0.059545876	0.056904518	0.44056218	0.39279614799999996	0.921164531	0.934919724	0.078988787	0.135839679	0.49171967299999997	0.702109815	0.226022762	0.39844218600000003	0.442172488	0.548240511	0.7052165440000001	0.8634058029999999	0.269864282	0.48354389299999995	0.923532712	0.836362679	0.947154231	0.472160195	0.38341624	0.474244347	0.8842271979999999	0.7783300999999999	0.515802405	0.552551911	0.77916703	0.479978394	0.8568747259999999	0.600003055	0.483216605	0.633820632	0.7833965490000001	0.8953306120000001	0.854298268	0.446698738	0.759413476	0.8843552	0.9011773609999999	0.391261704	0.882251316	0.020983234
cg05056901	0.484278251	0.857986902	0.413532852	0.95124435	0.485188532	0.5344916120000001	0.5422380210000001	0.85703046	0.45057645399999996	0.44262590700000004	0.8600714309999999	0.084342631	0.520810594	0.38126611200000005	0.212126392	0.47228811600000004	0.9310923440000001	0.944019541	0.048488344	0.383085281	0.906948312	0.113583264	0.49835189	0.94154257	0.43223775	0.508829336	0.945785744	0.8807237720000001	0.504681398	0.48803900000000006	0.917310961	0.054646488	0.867342853	0.885077752	0.575967871	0.865870939	0.483569729	0.029433174	0.023851337	0.48652177799999996	0.5105379879999999	0.91562493	0.9298069809999999	0.952091769	0.929540285	0.43529604200000005	0.94228889	0.094280449	0.02609892
cg05082312	0.071252188	0.15094450199999998	0.768831933	0.59371693	0.124809195	0.18171833699999998	0.739069572	0.8401652070000001	0.175273405	0.040520578	0.037051821	0.8681228790000001	0.881945394	0.48482616100000003	0.931765627	0.067338518	0.463517424	0.33646321700000004	0.45607893200000005	0.48035131600000003	0.07208845400000001	0.07362985799999999	0.514460458	0.522620223	0.074354876	0.7057470090000001	0.46875325	0.858212567	0.657674227	0.823264949	0.932489391	0.607892323	0.937893317	0.9077414840000001	0.54808299	0.837096662	0.484304613	0.9065459859999999	0.7121146279999999	0.9436534540000001	0.10049363900000001	0.075972361	0.08555920300000001	0.083325573	0.539943384	0.542935724	0.889324452	0.538489687	0.026794979
cg05092691	0.584952727	0.63121606	0.491539616	0.460546488	0.913994582	0.526295862	0.404942635	0.596043356	0.45371728200000006	0.8866810940000001	0.03438342	0.942638847	0.5848290660000001	0.558642987	0.6349141979999999	0.8824328359999999	0.088702874	0.59040768	0.561174738	0.060763908	0.920588923	0.12139993	0.14235236	0.07700243400000001	0.158501576	0.9318541309999999	0.043637609	0.940673	0.910005374	0.379789631	0.94056502	0.580200804	0.11156584800000001	0.502478723	0.555519333	0.295184187	0.5081379570000001	0.049841863	0.558191958	0.032339742000000005	0.359260164	0.579293313	0.049180619	0.557667637	0.796550092	0.934448675	0.68881238	0.601731461	0.564138216
cg05103987	0.028095997999999997	0.843937555	0.520969086	0.945995082	0.806339901	0.053688264000000006	0.377248625	0.562393784	0.913155755	0.943735787	0.462387273	0.890066974	0.467629994	0.41240082899999997	0.050877045999999995	0.9544717840000001	0.7399889620000001	0.9370261740000001	0.617389625	0.583911019	0.896806289	0.048423568	0.066333886	0.044157777	0.955338288	0.446708813	0.949642731	0.5081526710000001	0.947831535	0.944076785	0.941210304	0.5320495829999999	0.25161833899999997	0.9270097559999999	0.929020141	0.915894937	0.46365407399999997	0.382118859	0.057256707000000004	0.043186506	0.061395697	0.9498887559999999	0.463683333	0.9609148000000001	0.445878723	0.950098063	0.929121678	0.477844775	0.46304063
cg05133853	0.030642106000000002	0.031057308999999998	0.46595237100000003	0.396537476	0.8542191709999999	0.051607478	0.490014829	0.734912582	0.62245198	0.499806552	0.917336377	0.887274166	0.528291944	0.866802638	0.158381517	0.8937412579999999	0.916495275	0.042757207	0.505278759	0.43513713200000004	0.023358639	0.479013677	0.7969470340000001	0.021009632	0.521805977	0.454924965	0.47025559999999994	0.421792767	0.107339418	0.046132901	0.491574123	0.937015884	0.48643643799999997	0.395752007	0.8135527790000001	0.028671479	0.441207099	0.8018866090000001	0.456750858	0.767732135	0.024558352000000002	0.447662364	0.881653217	0.417447494	0.38163626799999995	0.281998614	0.406078104	0.517181365	0.48431766200000004
cg05176556	0.569738659	0.484432333	0.5309582820000001	0.694473482	0.5210416760000001	0.891263315	0.620750764	0.026422413	0.631558053	0.617842175	0.510581567	0.5664377660000001	0.3958025	0.49543517299999995	0.93576054	0.948956615	0.578548928	0.9324807509999999	0.94333731	0.03242051	0.055965619	0.5348635939999999	0.051959207	0.585365705	0.046155012	0.542887936	0.9434337290000001	0.044577454	0.577265181	0.08763913699999999	0.581839644	0.552773334	0.8663403479999999	0.067709884	0.511830881	0.178421898	0.545407408	0.587478266	0.033840832	0.887840082	0.944265122	0.927262367	0.571386929	0.9475468490000001	0.094354311	0.663685214	0.726992761	0.030074252000000003	0.04353071
cg05180009	0.644174418	0.041354897	0.042557502000000004	0.110385692	0.9195829440000001	0.042778859	0.341973717	0.170489342	0.461331774	0.9397279909999999	0.90164502	0.546391097	0.5437722460000001	0.458424183	0.5553348889999999	0.053831193	0.5715909610000001	0.908500104	0.701264381	0.754419197	0.47306979600000004	0.566983086	0.121580025	0.570879769	0.541775644	0.644972466	0.488299246	0.03644019	0.9020945370000001	0.529733944	0.042121662000000004	0.919596125	0.9014463090000001	0.471059822	0.049275743	0.49386409600000003	0.027068606000000002	0.483917771	0.5584906629999999	0.507223898	0.523037685	0.5128440089999999	0.542664638	0.044847969	0.882057772	0.8353388690000001	0.043995667999999995	0.027602294	0.914212459
cg05194160	0.19988145	0.9566951440000001	0.133347824	0.81012487	0.946637161	0.486726806	0.289236779	0.785499559	0.925249443	0.039831976	0.895308523	0.6050628339999999	0.574164447	0.5399670670000001	0.08130821	0.022467825	0.736201048	0.7598194890000001	0.451044075	0.7459479459999999	0.054037168	0.129014821	0.093907839	0.506069711	0.8105346840000001	0.923139077	0.47904905	0.54874025	0.489001278	0.567277853	0.860804708	0.480052771	0.43216296	0.772072656	0.30127054	0.8650810809999999	0.050169856	0.545989162	0.519106225	0.503018159	0.46968721799999996	0.578341507	0.262055065	0.22474879899999997	0.9158210109999999	0.268118988	0.6719186559999999	0.6538259120000001	0.056818506
cg05199904	0.039027497	0.602786744	0.324367862	0.320432697	0.91196539	0.041192486	0.5723993629999999	0.547157334	0.8942896840000001	0.51683577	0.455904597	0.043251856	0.18468637100000002	0.071002854	0.726448471	0.525274107	0.182604679	0.5435639729999999	0.68402198	0.8618988209999999	0.569942065	0.6893279390000001	0.49026774100000003	0.907525577	0.5312324629999999	0.046863274	0.203861155	0.9491134659999999	0.9325991779999999	0.45985665	0.929853997	0.619721871	0.588271454	0.5274271629999999	0.12623869	0.5975239999999999	0.5683169579999999	0.022516047	0.025532729	0.497917471	0.541931507	0.491083782	0.933949272	0.5720301010000001	0.05632764	0.7000694759999999	0.64340917	0.536455087	0.9445136479999999
cg05220510	0.46445260899999996	0.546097407	0.033181042	0.367714055	0.90446856	0.068790957	0.507679555	0.174229181	0.500185588	0.082853261	0.880519794	0.466433025	0.8137034879999999	0.559852129	0.108122941	0.051722212000000004	0.522139859	0.096118572	0.458829919	0.452038293	0.532217222	0.06796256099999999	0.867115724	0.502757499	0.5281652960000001	0.625035255	0.187462088	0.580024911	0.8911782540000001	0.5575128220000001	0.87365212	0.889661296	0.521048479	0.543701135	0.549156843	0.092870218	0.530839584	0.511086983	0.398742628	0.495747108	0.508566348	0.839909059	0.09826156800000001	0.082519226	0.878100845	0.827946214	0.076014804	0.354630115	0.562206801
cg05228154	0.08809436300000001	0.836586994	0.06417112	0.259257015	0.566089066	0.49664354	0.523285342	0.858089641	0.446197345	0.475842745	0.441752871	0.9262001609999999	0.062443025	0.587532289	0.768779258	0.872544483	0.907729267	0.378935111	0.909702395	0.340276135	0.456391308	0.753722833	0.45717155	0.034767264	0.8418911920000001	0.487896616	0.910960608	0.055608025	0.564356788	0.23865603800000001	0.051634837	0.44595811399999996	0.163044521	0.546391846	0.460120691	0.45631882100000004	0.444243238	0.911929757	0.5117927	0.056587223	0.31253737600000003	0.7674208029999999	0.7979369190000001	0.45064392200000003	0.35123187	0.083822905	0.9493132470000001	0.943413595	0.568162368
cg05251573	0.46490145299999996	0.206091821	0.7113864390000001	0.082424578	0.7826092020000001	0.036370342	0.7978126209999999	0.887110692	0.511923366	0.8969815959999999	0.475778388	0.533699599	0.8444247570000001	0.360955786	0.5203243329999999	0.910775681	0.8189370579999999	0.58765721	0.765406898	0.806094705	0.048559905	0.835761227	0.493682289	0.856770013	0.432097255	0.490777274	0.758657398	0.41659220799999996	0.880552057	0.41537085799999995	0.031965358	0.030642257000000003	0.0504537	0.432816975	0.409358784	0.031695256	0.039598811	0.36947560700000004	0.035266645	0.40964279200000003	0.254277651	0.842603606	0.02963455	0.43646055200000006	0.7773874590000001	0.341141364	0.22853711300000001	0.49867271399999996	0.41786027299999995
cg05265071	0.086524966	0.131580055	0.48197570799999995	0.818091383	0.9139338579999999	0.572856127	0.678631313	0.840339763	0.9328246490000001	0.36442826799999994	0.526846833	0.11346382099999999	0.49659485600000003	0.44366404299999995	0.316112665	0.663121715	0.502723528	0.269556535	0.807270688	0.294692105	0.515277915	0.302666509	0.871980037	0.922477835	0.8506349059999999	0.169679783	0.512433325	0.9390776340000001	0.628607742	0.338191454	0.12030182699999999	0.799286313	0.657461689	0.559814806	0.8064557520000001	0.145256396	0.556879635	0.5960524429999999	0.9464570929999999	0.56641498	0.527018078	0.6263549629999999	0.55473438	0.349757206	0.7423692620000001	0.611725038	0.074606305	0.60067125	0.703067474
cg05266786	0.13421640099999999	0.039830992	0.033462894	0.648735736	0.519299342	0.08698464300000001	0.5069161179999999	0.061839940999999995	0.8618421070000001	0.057771351	0.083424825	0.534023687	0.48374931299999996	0.318957809	0.425800509	0.5647253489999999	0.943156682	0.6262934729999999	0.921308868	0.029277788	0.540293126	0.5715944820000001	0.5742250879999999	0.05605373	0.542034748	0.045517817	0.9422508070000001	0.9220306090000001	0.059624450999999995	0.893358525	0.551172904	0.332928171	0.09234089	0.548238718	0.525611945	0.484178138	0.555036781	0.484165721	0.56091079	0.562907142	0.587454092	0.92494427	0.9250059159999999	0.906943665	0.9279617309999999	0.64700048	0.518661861	0.578102027	0.050810865
cg05331734	0.519700676	0.280238975	0.914763786	0.08488745199999999	0.83473463	0.155046813	0.112024405	0.516511641	0.846037884	0.487641855	0.506035086	0.438739019	0.026718552000000003	0.21478995899999997	0.5369780470000001	0.10390264800000001	0.8995847020000001	0.521343341	0.075993718	0.669883074	0.054787101	0.485708853	0.818500586	0.521829184	0.486077676	0.255515851	0.5139818310000001	0.9281218990000001	0.868053759	0.895897017	0.484354413	0.908914201	0.5129632820000001	0.911095164	0.46876267200000005	0.146847022	0.8742590309999999	0.8878713970000001	0.7920376140000001	0.036241347	0.49960013	0.47069702	0.498768569	0.560496004	0.113795227	0.65370483	0.098812945	0.283550811	0.037139681
cg05340820	0.043200227	0.191070087	0.187348646	0.239855738	0.900778869	0.100101971	0.661458793	0.304230864	0.8872863190000001	0.144032579	0.49123897200000005	0.657356672	0.065394588	0.487272228	0.420337013	0.232052221	0.547698673	0.838975536	0.040994596	0.703377677	0.041144804	0.543709542	0.086804745	0.55981738	0.39594638600000004	0.637253821	0.13416779199999998	0.7163910040000001	0.615649653	0.66164827	0.498739407	0.233606483	0.57268181	0.703095521	0.490172901	0.530521748	0.30628782600000004	0.5720333879999999	0.8070917240000001	0.059664815	0.294940049	0.945058593	0.574475217	0.7697023820000001	0.093364431	0.053713700999999996	0.628932818	0.6073110629999999	0.05798099
cg05352282	0.572048524	0.038419156	0.630113567	0.601144054	0.40864866200000005	0.571583985	0.923813716	0.050132482	0.0641498	0.916593012	0.655087396	0.9387930170000001	0.031216214	0.69182776	0.104811764	0.41574467200000004	0.576520766	0.622298127	0.587982798	0.524423489	0.065299989	0.5837037629999999	0.11742751900000001	0.569033448	0.760924795	0.9264413429999999	0.057966965	0.035530596	0.939167944	0.590625931	0.563029154	0.631474241	0.07082048	0.902732903	0.10520458	0.115279395	0.92579285	0.938097483	0.038729802	0.502556214	0.955373783	0.620808224	0.560082791	0.069599668	0.8720576040000001	0.052448880999999996	0.8331591	0.041913956	0.547169585
cg05354329	0.551814158	0.042636674000000006	0.547139366	0.47394063	0.33908849700000004	0.05649806	0.602072381	0.56797612	0.932875208	0.802841439	0.5414484620000001	0.505743896	0.927301064	0.572990414	0.55513894	0.06782116	0.059870491	0.060389497	0.50473492	0.154169461	0.905569565	0.037420563	0.39780960299999996	0.8449172490000001	0.548471182	0.50262818	0.034795674	0.526372866	0.623135586	0.600696561	0.896475259	0.9311156559999999	0.674721382	0.039575264	0.475840328	0.682132075	0.049280987000000005	0.542535674	0.607507169	0.5779746	0.0330278	0.369931677	0.514790943	0.040666144	0.894036253	0.629323469	0.053336046	0.03666201	0.03170755
cg05354926	0.050331068	0.898462125	0.466999349	0.585651943	0.41775703700000005	0.073320705	0.214217283	0.05584697	0.451082374	0.49483511399999996	0.042451864000000006	0.9339210990000001	0.504537648	0.559824795	0.6055085889999999	0.523037574	0.749843129	0.167033143	0.06726389999999999	0.12192279199999999	0.529681119	0.521302838	0.430207117	0.9125270209999999	0.79122493	0.548924186	0.033428769	0.904744661	0.521526074	0.037154504	0.9085393559999999	0.646491475	0.46712689799999996	0.11702312599999999	0.630542155	0.101866653	0.510127832	0.48110089899999997	0.540513748	0.48881238	0.9493486170000001	0.9256349190000001	0.91873845	0.501901002	0.08805447699999999	0.555374014	0.403789371	0.027858538	0.033407316
cg05355058	0.05906208599999999	0.92078363	0.583587096	0.734812226	0.068475078	0.04233775099999999	0.127184281	0.377242956	0.048464895	0.09871193199999999	0.80761195	0.880945174	0.67104979	0.653746853	0.717605205	0.53959298	0.892759735	0.5348903770000001	0.10337607900000001	0.495382393	0.045440809000000006	0.10072834	0.068281578	0.91695495	0.557334741	0.07662072	0.559734541	0.48085001	0.597189073	0.39360583	0.46529697600000003	0.134567399	0.561810675	0.910597987	0.051909857999999996	0.814748185	0.791910108	0.036955416	0.5320760210000001	0.863751972	0.591807884	0.512639458	0.566349621	0.058276955	0.893285535	0.906711374	0.051419715	0.7699711770000001	0.574142492
cg05356973	0.5891413670000001	0.618726222	0.030725482000000002	0.159582064	0.423068669	0.033282967000000004	0.029628676	0.499882702	0.5347507579999999	0.48001596399999996	0.49702093700000005	0.444162224	0.39801560399999997	0.35458991799999995	0.763201868	0.8251327190000001	0.481338028	0.932350902	0.54528455	0.117058469	0.42601634299999996	0.356256342	0.8626965879999999	0.9163942629999999	0.42648136299999995	0.036017982999999996	0.038552108	0.923891493	0.917621855	0.501542563	0.030150563999999998	0.500118481	0.517654627	0.048960853	0.44043601299999996	0.875534813	0.813523722	0.023661761	0.025361567	0.025895455	0.026063017	0.9082050209999999	0.438011383	0.877338625	0.258930339	0.9132987159999999	0.059055924	0.894410907	0.022357714
cg05360064	0.8667170959999999	0.488980753	0.038565449	0.823889227	0.041071262000000004	0.038457258	0.569615096	0.627006147	0.34444260200000004	0.47827348700000005	0.512157234	0.035390587	0.931057467	0.031880333	0.75470939	0.034002555	0.39700989600000003	0.434113094	0.9293012070000001	0.222462661	0.91975631	0.5050909610000001	0.503822122	0.47694877399999996	0.934768508	0.025514968	0.5383955810000001	0.9385216359999999	0.35816858	0.591616926	0.9240346779999999	0.576859273	0.452453169	0.47217848	0.452879992	0.803066545	0.466879274	0.439948856	0.245692406	0.505508865	0.48775890299999997	0.026086947000000003	0.501297426	0.555261411	0.024461728999999998	0.8566225670000001	0.8351396190000001	0.569253331	0.916548811
cg05360477	0.89750049	0.498392991	0.08576442199999999	0.8593363490000001	0.102239455	0.892735912	0.550544725	0.579278945	0.527814142	0.074164959	0.504252655	0.481516476	0.9311418579999999	0.509733171	0.9137954429999999	0.08244449599999999	0.137268864	0.9306553479999999	0.554302274	0.946870085	0.47630072	0.046338937999999996	0.5239255629999999	0.471519995	0.555705435	0.065791396	0.9248860459999999	0.529346973	0.9208900940000001	0.59287268	0.546920024	0.375849676	0.921989397	0.557006411	0.126369451	0.9208617809999999	0.044548372	0.49485752299999997	0.040767665	0.861301413	0.5414406979999999	0.092538566	0.9260310909999999	0.935324389	0.543962548	0.92454311	0.8553181000000001	0.52260338	0.04918351
cg05374044	0.035117674	0.032606808	0.445177905	0.130719644	0.86182529	0.042601923	0.038471899999999996	0.5120503710000001	0.923418486	0.485895361	0.564056652	0.924772788	0.035186529	0.091852957	0.374699977	0.5072507039999999	0.408704457	0.892532897	0.031999093	0.68615485	0.929155663	0.217045862	0.454571703	0.9112559990000001	0.036971081	0.921515658	0.773834032	0.492680639	0.915110051	0.044060275	0.031615998	0.457086486	0.486944573	0.036210737	0.8584064459999999	0.45818436799999995	0.024259131	0.49010437799999995	0.863230285	0.025261463999999997	0.916088032	0.908409935	0.031043015	0.9102187629999999	0.049498765	0.065258208	0.487068372	0.884501745	0.47423044799999997
cg05400869	0.677707543	0.856591758	0.554133226	0.541533952	0.523422741	0.073672345	0.573278186	0.9167257670000001	0.8010092540000001	0.557099926	0.456074133	0.5035404520000001	0.645020013	0.162398977	0.935231554	0.508118679	0.5097403	0.14271085	0.587001699	0.131951591	0.827261435	0.124852089	0.482231126	0.892701236	0.577834692	0.590168834	0.140601445	0.503055561	0.5211344529999999	0.491124581	0.557618409	0.90232902	0.7362736809999999	0.510758641	0.155741314	0.517086585	0.517910971	0.037472628	0.856503135	0.846092849	0.061580336	0.12057678	0.080669145	0.8735598440000001	0.019475586	0.573960377	0.043821285	0.9179825909999999	0.891178624
cg05407789	0.36298057799999994	0.076709629	0.8547342920000001	0.156894424	0.9015634109999999	0.175886441	0.69841311	0.9042773390000001	0.57661508	0.06771444	0.5395170229999999	0.624925474	0.633832056	0.503196354	0.916668032	0.6831366390000001	0.638877823	0.561426098	0.061116393	0.48730223799999994	0.07914798099999999	0.8976149959999999	0.585698585	0.047311642	0.564675506	0.9359778409999999	0.600452537	0.483864069	0.917752276	0.933604669	0.05318337	0.6209881110000001	0.09761755	0.720659225	0.567362109	0.616344095	0.555008285	0.9153811190000001	0.599515785	0.534762017	0.613110786	0.572654725	0.541463311	0.064350802	0.09765963400000001	0.9286720490000001	0.100756684	0.546823021	0.922899805
cg05412906	0.42959503200000004	0.845687055	0.685511401	0.293790179	0.091980735	0.8384275840000001	0.257376998	0.09010411	0.560466335	0.65862093	0.438664735	0.41998917399999997	0.040394963	0.77569284	0.420317996	0.43359961399999997	0.590925405	0.096197746	0.895717333	0.44859485600000004	0.615660125	0.5169943370000001	0.817831168	0.45105270399999997	0.814383877	0.446101686	0.434810673	0.878704823	0.677749493	0.441599984	0.40269378899999997	0.381478345	0.8255151490000001	0.171258196	0.183210035	0.6827439590000001	0.435250956	0.46458595399999997	0.7722071079999999	0.814247865	0.575016151	0.469755535	0.128491153	0.140070576	0.914710158	0.440466663	0.440795614	0.335430802	0.7104274279999999
cg05423713	0.599322287	0.064939568	0.92315301	0.9294178559999999	0.546083863	0.068292441	0.584826931	0.909518446	0.03734801	0.708649106	0.936788508	0.658147936	0.536469261	0.664864779	0.90138962	0.352628858	0.73052872	0.654227145	0.585828392	0.5303268320000001	0.053187451	0.929283037	0.653792076	0.621244505	0.497950415	0.30122786100000004	0.9544911859999999	0.14757674099999998	0.638771695	0.577881958	0.045184557	0.620120204	0.076986249	0.935852426	0.137952278	0.626130666	0.6194383520000001	0.608896847	0.522973823	0.041558551	0.056431065999999995	0.548263055	0.638380911	0.060599379	0.059800085	0.11029537	0.028813785	0.5559761870000001	0.033922693
cg05438330	0.031226166	0.9255505620000001	0.656078916	0.235690658	0.528994018	0.9336316859999999	0.9323893190000001	0.902051385	0.941922307	0.52410703	0.89104405	0.945503135	0.9172936759999999	0.5977357289999999	0.664856308	0.153090865	0.525811173	0.570726402	0.46708796	0.912555433	0.045220659	0.443147653	0.47246550200000004	0.027069263	0.916095855	0.09264010800000001	0.603676686	0.050738886	0.862771478	0.512446839	0.035415329	0.389074077	0.511071835	0.8679127870000001	0.09207037	0.440139481	0.474095039	0.486171718	0.7914597440000001	0.66604772	0.560973873	0.540810035	0.48234668399999997	0.840866703	0.8276364359999999	0.44386602700000005	0.43884035	0.502724835	0.782985333
cg05458220	0.684751478	0.422505442	0.042705112999999996	0.477257255	0.887228804	0.06865719	0.843189273	0.602229658	0.939935477	0.043772304000000005	0.07242349	0.9346853709999999	0.047175639000000005	0.087666155	0.057169310999999993	0.521665196	0.05685304099999999	0.067975829	0.485669876	0.886720026	0.541571755	0.059284036	0.063303561	0.57719133	0.291645922	0.083040077	0.57322305	0.938649919	0.637741634	0.16240870000000002	0.554717299	0.9231476270000001	0.04720263	0.903798545	0.089475506	0.079944708	0.556116704	0.898409832	0.5745949029999999	0.543170045	0.053390059000000004	0.547907855	0.072369623	0.59490309	0.619590183	0.826144106	0.073868934	0.913348808	0.652365713
cg05537333	0.43034041799999995	0.838330357	0.8017870420000001	0.514872184	0.8691838959999999	0.185395367	0.8584590259999999	0.8544003440000001	0.752070976	0.10500308300000001	0.42346998799999996	0.8708406409999999	0.463679908	0.7643283329999999	0.44148402299999995	0.8149954509999999	0.47318567899999997	0.8907921059999999	0.39998998700000005	0.28677649	0.398230089	0.706699229	0.40432961799999995	0.054048149000000004	0.7916199340000001	0.7262805929999999	0.40649536399999997	0.79301141	0.845676139	0.833659115	0.886925812	0.042809625999999996	0.441328183	0.462351065	0.44349521799999997	0.793212079	0.429483766	0.8145239559999999	0.546623408	0.434973392	0.575693528	0.813790412	0.167761019	0.870952517	0.798758148	0.676142122	0.9403925409999999	0.325479644	0.450492338
cg05587239	0.51089859	0.922890038	0.944552686	0.09919208	0.18886568	0.532022099	0.090096665	0.492754621	0.08821246699999999	0.5379458429999999	0.523915074	0.46262895	0.35116632799999997	0.40737083700000004	0.47750397	0.936225185	0.026250204	0.035408477	0.947702397	0.644280933	0.027587987999999997	0.8730661259999999	0.523562726	0.94363127	0.510900706	0.584261359	0.030593855	0.5138143789999999	0.5072787999999999	0.9469348209999999	0.509141847	0.954121606	0.9129761940000001	0.47568089399999997	0.919095041	0.044308457	0.021348871000000002	0.46493280299999995	0.024261263999999998	0.47567323200000006	0.9374593790000001	0.051193472999999996	0.047040155	0.9626202229999999	0.560862332	0.532965504	0.45229509	0.050034919000000004	0.038231624
cg05613942	0.46794258299999997	0.9200878920000001	0.942450343	0.8552829009999999	0.624170745	0.032890952	0.04303338	0.037679124	0.08093518599999999	0.54527102	0.611824519	0.638648641	0.611618349	0.53803306	0.093572356	0.074972012	0.561575287	0.052712228	0.047633753	0.036205025	0.033113243	0.475248357	0.8962041209999999	0.030306551	0.9397192529999999	0.5131034879999999	0.09283607	0.957991842	0.037015625	0.5358815020000001	0.9362525140000001	0.53993908	0.140227443	0.909750229	0.502887901	0.5567282379999999	0.034798599	0.495942273	0.10232375099999999	0.034668248	0.205128075	0.053049385	0.9234454009999999	0.557019619	0.916551997	0.8970427320000001	0.913795296	0.519028845	0.027313962
cg05639068	0.926230357	0.054392733	0.596349088	0.252032435	0.527574511	0.939099263	0.47651434	0.5420096529999999	0.95091929	0.513654947	0.5008859210000001	0.597613672	0.9588642620000001	0.096197898	0.517637392	0.585016793	0.14784524699999999	0.471154566	0.576914141	0.179079657	0.043076563	0.803639842	0.493008381	0.046419685	0.026888322000000003	0.029310696	0.03951548	0.83321083	0.062986488	0.204235786	0.510541844	0.487906602	0.114918176	0.926424767	0.917278268	0.47945063	0.9182564440000001	0.936034226	0.8634741990000001	0.539694442	0.930888409	0.5412056679999999	0.558642681	0.5768545629999999	0.462152904	0.685418827	0.039503573	0.057077059000000006	0.699025241
cg05646216	0.076253798	0.8824444779999999	0.415596956	0.237701843	0.848297648	0.5084936879999999	0.422493532	0.42971768200000005	0.886301198	0.503899926	0.9191877079999999	0.7305012059999999	0.173763783	0.9298147529999999	0.326930622	0.602364782	0.258445136	0.8206854509999999	0.586808029	0.8017548729999999	0.879525757	0.496094065	0.820645623	0.41937142899999996	0.082453318	0.684736694	0.33142073899999996	0.5231215579999999	0.895065232	0.494301695	0.455765243	0.12273871800000001	0.48826310799999995	0.78776133	0.562980731	0.832806989	0.42149953799999995	0.033871607000000005	0.17628562399999997	0.691419019	0.862516488	0.42914026899999996	0.499065772	0.561706574	0.8801713090000001	0.317888794	0.023320779	0.8957036	0.56921571
cg05646433	0.874067713	0.933826919	0.321355573	0.611639119	0.881835261	0.164024115	0.070142012	0.898928194	0.869826022	0.436281441	0.514398585	0.94293809	0.460471928	0.903040912	0.45096161100000004	0.425614825	0.092203126	0.43962089600000004	0.46360368799999996	0.823132863	0.144859229	0.456928741	0.059306423	0.475112491	0.874692227	0.095674933	0.552229683	0.444795254	0.508298341	0.50354642	0.468672619	0.46616602799999995	0.8553592090000001	0.485799387	0.90548206	0.477887099	0.330134125	0.033275275	0.416379725	0.833516273	0.450020779	0.279478405	0.808806657	0.9153537420000001	0.467543163	0.478479594	0.044997782	0.927983012	0.77580391
cg05651470	0.02096181	0.48927757200000005	0.22548083100000002	0.952502095	0.479402525	0.05635658599999999	0.7365548959999999	0.480883071	0.5592892279999999	0.898964641	0.06817214099999999	0.10120470300000001	0.027712595	0.5382465	0.29162842699999997	0.486798481	0.058207113	0.73624456	0.96665808	0.5996854220000001	0.18488720100000003	0.909966223	0.8958840379999999	0.941533906	0.471452279	0.895766065	0.502587792	0.747992522	0.580801374	0.500235601	0.45187137899999996	0.09780086199999999	0.5405070820000001	0.49084432899999997	0.492659036	0.51322954	0.53885283	0.936258514	0.028271712	0.02634152	0.50603997	0.455812204	0.965695313	0.115374343	0.5877312889999999	0.535966143	0.491258215	0.549354605	0.05019991
cg05652480	0.469913541	0.40370425600000004	0.05427364	0.123135215	0.85606161	0.08563599599999999	0.636792738	0.809611988	0.848444238	0.501446381	0.580717899	0.836006712	0.064675417	0.851732195	0.546237726	0.876010175	0.865588646	0.481310677	0.51538657	0.8647709570000001	0.453449947	0.112123465	0.08123519400000001	0.491494315	0.575604214	0.175269171	0.063816159	0.159767007	0.089607033	0.514151729	0.874573569	0.881247088	0.892276533	0.7097713370000001	0.491394245	0.503078562	0.779505922	0.493107608	0.785903502	0.045749242	0.053147392	0.8786367740000001	0.483915109	0.17425921600000002	0.898831895	0.6394942889999999	0.647300884	0.535856031	0.5415915060000001
cg05716075	0.905768111	0.49238153799999995	0.470755881	0.60023988	0.9436557940000001	0.5426184279999999	0.11485586	0.783043195	0.45608566	0.9411775309999999	0.9454019570000001	0.5121089289999999	0.955896023	0.41545459	0.930274664	0.49810225700000005	0.030859897	0.94983044	0.447634598	0.557275279	0.059309577999999995	0.526317121	0.546731586	0.443861925	0.9594535390000001	0.081024248	0.9064181240000001	0.158751997	0.930201665	0.923482695	0.52268581	0.9449829809999999	0.15516376099999998	0.573172434	0.423603464	0.5846776920000001	0.948438727	0.480519495	0.5009513170000001	0.041272154	0.9453825020000001	0.83998681	0.619428895	0.546263051	0.470449606	0.49217746700000004	0.450831408	0.57783514	0.939651615
cg05733633	0.607527931	0.667192888	0.775196178	0.9159632329999999	0.525322931	0.515117089	0.576185398	0.5783959329999999	0.252510442	0.950452677	0.48299188299999996	0.567629463	0.959761057	0.8896812590000001	0.215892592	0.137769719	0.89103919	0.43264179799999997	0.07022661	0.8926070970000001	0.800489969	0.494747454	0.078956103	0.504582486	0.482183627	0.545583642	0.478843233	0.947793077	0.246677968	0.9004132429999999	0.936685567	0.776212578	0.874978886	0.540718742	0.872226339	0.516150135	0.514270827	0.485557288	0.031483242	0.523667884	0.5217548129999999	0.908994231	0.457809151	0.8231907159999999	0.6378210670000001	0.040548334	0.8601544529999999	0.47854162100000003	0.46812517299999995
cg05737530	0.057657257999999996	0.577213006	0.93353811	0.5166689170000001	0.8654980720000001	0.487852661	0.149174628	0.044905652000000004	0.031281144	0.063800321	0.544687273	0.423156139	0.46597322399999996	0.8553337240000001	0.7258518279999999	0.03738491	0.44472710600000004	0.048735198	0.377565175	0.777103735	0.39223421299999994	0.337803515	0.8505862340000001	0.069962297	0.031620598	0.385575835	0.311011747	0.906737043	0.48711256	0.604561566	0.169294223	0.54884967	0.5490231520000001	0.076234541	0.524414492	0.552917088	0.790970616	0.792130462	0.890232026	0.6712413759999999	0.464588405	0.881543321	0.883630287	0.067592082	0.82148188	0.40991456	0.030209494	0.8896205070000001	0.48238999899999996
cg05741102	0.8939554479999999	0.057271107	0.602539946	0.679274348	0.12185313800000001	0.0717875	0.82981156	0.042451854000000004	0.860562073	0.782153309	0.504942954	0.425621087	0.873840465	0.779099225	0.316225333	0.7324706259999999	0.7482077290000001	0.44763814700000004	0.8018715540000001	0.038426282	0.48025431700000004	0.508880428	0.486785091	0.887587983	0.455234352	0.816119487	0.866985181	0.836961135	0.52741956	0.16473327	0.608299809	0.8876498840000001	0.862584632	0.825303428	0.67106295	0.80472203	0.53271014	0.7919444520000001	0.746528705	0.48161234700000005	0.892823198	0.47051441899999996	0.508252347	0.143264326	0.47931123600000003	0.802423612	0.057592637	0.655830209	0.8713051140000001
cg05749328	0.8319551390000001	0.533800101	0.604708688	0.887647766	0.252552254	0.524005823	0.345641443	0.902613039	0.525651855	0.525254742	0.894236424	0.914642965	0.813104798	0.090767155	0.603825454	0.409352815	0.569106876	0.875374887	0.8578110170000001	0.152569077	0.5634241179999999	0.033855588	0.465291829	0.042724358	0.706227481	0.49728543399999997	0.910395614	0.891385898	0.887563077	0.856354084	0.8988132129999999	0.745664507	0.47486459299999995	0.879518385	0.513416341	0.876791962	0.044736239000000004	0.5483787920000001	0.494104362	0.044700879000000006	0.053023956	0.49725406200000005	0.519131106	0.43930255700000004	0.49699620000000005	0.185409546	0.520557995	0.550226271	0.5523765279999999
cg05750281	0.063725662	0.20770439300000001	0.42701841100000004	0.890560175	0.8835231020000001	0.054204927	0.75799067	0.944646786	0.571723966	0.895180595	0.562908772	0.890194371	0.457756263	0.21017640199999998	0.45340580799999997	0.46702435200000003	0.837911354	0.070744535	0.572266329	0.173351962	0.059424107000000004	0.304562378	0.578868549	0.9073537709999999	0.452060698	0.518019083	0.584578521	0.848655506	0.495900405	0.89344625	0.527623093	0.497590829	0.874981626	0.47046683799999994	0.390521451	0.8765809040000001	0.5014222660000001	0.502438993	0.051683225	0.542578944	0.41131589	0.520984534	0.503537429	0.47208109200000004	0.028413365	0.45830301700000003	0.5383500960000001	0.919346977	0.089731174
cg05763569	0.408680986	0.918778639	0.639776407	0.066419505	0.936496945	0.039587459	0.46121655	0.930618156	0.5039381820000001	0.028921326	0.47393068200000005	0.918936257	0.592756469	0.500196246	0.76430306	0.76190322	0.82299837	0.5243157970000001	0.702008145	0.579555947	0.018019543	0.329613001	0.022772445	0.026796563	0.9227461859999999	0.5246445279999999	0.08560475	0.9300767329999999	0.454760751	0.341360435	0.0272438	0.29330906	0.252164923	0.509539624	0.224759204	0.078047958	0.896518596	0.5011936060000001	0.07095104599999999	0.936217007	0.7924266090000001	0.861129535	0.857443457	0.940410724	0.022270288	0.8390109090000001	0.069113436	0.688317299	0.900837595
cg05788049	0.583995223	0.47258324399999996	0.883758776	0.172408753	0.551183283	0.48112143399999996	0.628118689	0.044308034	0.48971853	0.549986121	0.514067352	0.488307375	0.09749377699999999	0.577500177	0.516231846	0.682574547	0.484469429	0.045949147999999995	0.052919764	0.08260122	0.585793523	0.921176468	0.9217295679999999	0.050527398	0.57977449	0.9109286609999999	0.558088707	0.047821261	0.910486688	0.57321644	0.062545127	0.54864275	0.5517211710000001	0.560660268	0.053827935	0.581676664	0.499653558	0.49632735	0.027615057000000002	0.522102131	0.926220382	0.550289922	0.539554073	0.578356785	0.860678692	0.07611218900000001	0.628146602	0.033757599	0.46879867399999997
cg05792103	0.7324576620000001	0.885451003	0.903341353	0.260291023	0.9083268290000001	0.473571099	0.480949666	0.289911214	0.6780666740000001	0.22721931399999998	0.604773584	0.619665186	0.9425258990000001	0.9391533240000001	0.6787053809999999	0.450696555	0.066933113	0.139320157	0.716885297	0.23634410000000003	0.544496225	0.8849718320000001	0.897752153	0.58285391	0.8915874490000001	0.15028620199999998	0.9238167709999999	0.464096589	0.5531959089999999	0.06797004799999999	0.107183746	0.650055274	0.464164735	0.930515425	0.9240344070000001	0.573164013	0.169296842	0.152808353	0.061401774000000006	0.939143255	0.737096623	0.9311816279999999	0.159008377	0.08679072800000001	0.901356815	0.393746363	0.8664421640000001	0.507021397	0.937640576
cg05792660	0.046026629000000006	0.014755171000000001	0.015504200000000001	0.20674305199999998	0.450998169	0.04760808	0.43485837	0.35386606299999995	0.026721559	0.915758023	0.567431893	0.45257238299999997	0.531677504	0.435713148	0.735798058	0.021656262000000003	0.035615119	0.915426243	0.745553902	0.258834833	0.88095842	0.186705034	0.439524983	0.440233545	0.450393927	0.891664012	0.954049447	0.069725332	0.906371503	0.021104722000000003	0.870569611	0.461003273	0.7880804570000001	0.43905533799999996	0.476294056	0.412305549	0.035214073	0.423086175	0.273385057	0.019647492	0.9024984859999999	0.860464755	0.908014329	0.707056729	0.553285945	0.814064613	0.031876437	0.023942497000000004	0.529004946
cg05807849	0.034884373999999996	0.36991362299999997	0.054116139	0.584369286	0.483680789	0.036149397	0.739392835	0.500686864	0.93155145	0.46560286	0.880701482	0.8807577129999999	0.496839643	0.051536599	0.856588483	0.8478039070000001	0.036748316	0.556596735	0.906081789	0.935684715	0.409568514	0.190339095	0.057567279000000006	0.444744901	0.43408124600000003	0.44867145	0.395240617	0.473446163	0.053902799	0.063183936	0.028273949	0.033744047	0.8780488609999999	0.883413964	0.8179951999999999	0.48696313399999996	0.037414227	0.527487454	0.444612923	0.02801942	0.7515916229999999	0.4715103	0.906441046	0.500234073	0.078290651	0.41239881700000003	0.025221652	0.44226250200000006	0.481515736
cg05831188	0.37618953899999996	0.483662551	0.506998236	0.09436136699999999	0.423672868	0.046070678	0.906221788	0.928485085	0.578735398	0.558930584	0.929146342	0.584058483	0.071754104	0.9182446590000001	0.7857852809999999	0.46756616799999995	0.034725814	0.545484481	0.467715197	0.6089895989999999	0.067008655	0.864780914	0.45444099600000004	0.9211971959999999	0.8936400940000001	0.472902473	0.042789522	0.482647934	0.935192137	0.514580859	0.47966870100000003	0.688537042	0.028614662000000003	0.488133008	0.470783635	0.505585698	0.032604514	0.46027032100000004	0.8941632070000001	0.8938837040000001	0.037861916	0.446075864	0.40028817299999997	0.83654356	0.663919803	0.062760705	0.47008740299999996	0.554188556	0.546117532
cg05831287	0.055425692	0.566887963	0.059347002999999995	0.496194997	0.878038338	0.085009819	0.149436659	0.31351439600000003	0.825534173	0.542217253	0.5431116460000001	0.606067433	0.888372739	0.5345694120000001	0.135291159	0.100978571	0.526808929	0.53865696	0.570657008	0.8678808440000001	0.556847574	0.088094456	0.091455779	0.8917772840000001	0.5693282129999999	0.848032094	0.064223667	0.04650235	0.575657523	0.628762389	0.884381665	0.9166682070000001	0.618479509	0.511902669	0.61008586	0.6233866029999999	0.047075554000000006	0.521889975	0.525237932	0.055313445	0.064786467	0.56408767	0.508653999	0.582735277	0.560467779	0.594298902	0.053200658	0.910167446	0.5403016860000001
cg05840000	0.11609739599999999	0.433068923	0.22333019	0.685430751	0.419132075	0.8805529329999999	0.8613330859999999	0.40864159	0.9425324690000001	0.39529045399999996	0.790954885	0.38030153200000005	0.733496095	0.442756575	0.511667337	0.930140605	0.908109602	0.408737016	0.687772477	0.564171546	0.857257478	0.81336859	0.42661078399999997	0.056358447	0.093998019	0.788347145	0.866364268	0.580730815	0.450077877	0.431731973	0.433507828	0.44836888	0.8110975420000001	0.481970878	0.315050369	0.162404393	0.849863238	0.427532481	0.845963723	0.415084519	0.844133528	0.424663862	0.87070911	0.524482924	0.912148465	0.500820947	0.931204702	0.5062189770000001	0.46152525299999997
cg05845529	0.02088611	0.048292969000000005	0.737970239	0.28695597300000003	0.9364683890000001	0.467638583	0.898447478	0.544917083	0.907734103	0.49930859299999997	0.51863094	0.8797798309999999	0.024172676	0.618209	0.6330037620000001	0.47946187799999995	0.485816212	0.378554581	0.535709786	0.202344647	0.9349477009999999	0.047404022999999997	0.516023687	0.921736352	0.495651719	0.418651265	0.037338441	0.501885987	0.895687363	0.464392684	0.048214875	0.9254311820000001	0.111865172	0.472689446	0.10585802400000001	0.077997679	0.052262838	0.43176759299999995	0.516884142	0.876315717	0.467023998	0.521740698	0.524028787	0.5202808179999999	0.923028941	0.463262324	0.019378733000000002	0.49355396799999995	0.470474913
cg05856077	0.467864041	0.055372385999999996	0.516604295	0.474594248	0.535724446	0.528382134	0.49340164299999995	0.209527075	0.031265747999999996	0.950139733	0.952046492	0.036199925	0.045077832000000005	0.609673868	0.399108924	0.8150651170000001	0.46295432700000005	0.040982227	0.053064948	0.44043602299999995	0.520979697	0.449454245	0.87670569	0.499100296	0.43234388	0.05632094	0.339133664	0.584499534	0.42261340799999997	0.100634167	0.931409904	0.964822831	0.482299996	0.576057527	0.09789783199999999	0.45160089299999995	0.05120009	0.089301071	0.453207278	0.050432233	0.662755746	0.5705090820000001	0.530968359	0.503382735	0.36163279600000003	0.35259857299999997	0.9569017809999999	0.039394155	0.072819073
cg05862597	0.9311164209999999	0.58596497	0.66955582	0.482294396	0.863879469	0.120295556	0.7801022540000001	0.315416254	0.82710147	0.514209452	0.809025834	0.8791867090000001	0.624058114	0.470519762	0.036496145	0.446830929	0.07736986400000001	0.911919714	0.473775034	0.380051994	0.84302175	0.48948551100000004	0.880790527	0.843110989	0.836771613	0.586204901	0.030190626	0.774364415	0.7971685070000001	0.521089286	0.523426145	0.044108104	0.51819696	0.47610339700000004	0.45151729	0.515856808	0.121937406	0.5125001020000001	0.849477019	0.459749688	0.448634474	0.45952099700000004	0.83756279	0.274428075	0.49482089799999995	0.071281085	0.555085071	0.044307097000000004	0.887951925
cg05888027	0.638557873	0.580300699	0.934604949	0.8944043009999999	0.042335331	0.517586678	0.075743583	0.473495244	0.645616875	0.514804523	0.9292310540000001	0.92400582	0.5369068220000001	0.498235005	0.493623606	0.902193418	0.480428617	0.622386389	0.5927882329999999	0.050834576	0.46152860100000004	0.556158914	0.092610495	0.931351624	0.409549846	0.10513605699999999	0.939708076	0.8977459870000001	0.044618156	0.66748868	0.495228285	0.036665945	0.073810102	0.480412151	0.939281556	0.6192666170000001	0.042049087	0.92072263	0.04219343	0.545666533	0.071904987	0.059496451	0.071885706	0.09055466	0.901777112	0.922021348	0.8746074709999999	0.524256834	0.485709536
cg05911814	0.49364099	0.042954975	0.051788214000000006	0.563869094	0.027016275	0.02381087	0.266639894	0.447883683	0.928947035	0.424696102	0.488685999	0.43131337200000003	0.9139728570000001	0.047487417999999997	0.895613865	0.072865427	0.549794004	0.9137733929999999	0.472129384	0.342495988	0.024692291	0.12784389300000001	0.474102624	0.9228335240000001	0.402844094	0.88471362	0.5587085820000001	0.9324605690000001	0.915876405	0.045557845	0.021105875	0.925667197	0.41745040299999997	0.8602552459999999	0.45950017200000004	0.447980327	0.831970192	0.018734237	0.436307166	0.025104924	0.8956646309999999	0.030374046000000002	0.912370061	0.034166363	0.478864375	0.020607373999999998	0.469404941	0.506700925	0.43008598600000003
cg05915882	0.107922579	0.359560671	0.065628499	0.05122714	0.0582409	0.547803558	0.911364594	0.596244958	0.564647067	0.557449483	0.90218176	0.06364289599999999	0.846013563	0.617680999	0.36274781100000003	0.117253861	0.670942346	0.066145482	0.9321203659999999	0.573649706	0.046312186	0.044120784	0.046680226	0.042797548	0.928019484	0.855949902	0.577147831	0.044026447999999996	0.06689936099999999	0.059851185999999994	0.500670696	0.052580245	0.056061995	0.07785283	0.878839673	0.074316344	0.370305461	0.054461	0.9160632870000001	0.043791567999999996	0.946671714	0.544022476	0.607560671	0.101346183	0.685713832	0.8554664120000001	0.624436244	0.066883107	0.600241765
cg05941155	0.071875615	0.100529505	0.66825391	0.511336299	0.6261588370000001	0.613841547	0.8314991209999999	0.507270034	0.492817267	0.641108552	0.912293695	0.058040615999999996	0.524229675	0.5022536679999999	0.247670366	0.40109354700000005	0.188807613	0.875768908	0.121017859	0.19663055100000001	0.562420564	0.6182117229999999	0.514280564	0.906029414	0.759377319	0.24416968	0.103460129	0.692554628	0.143323496	0.775509978	0.9057066890000001	0.381494116	0.45477610399999996	0.900611174	0.490397455	0.128432941	0.905058956	0.729169559	0.072042581	0.571712564	0.050514558	0.49211089799999996	0.102752415	0.30662061399999996	0.84070656	0.660290534	0.084304584	0.524866288	0.8809020000000001
cg05988805	0.5347037060000001	0.76668791	0.480295254	0.132290036	0.265342543	0.669967395	0.5581354629999999	0.45604818399999997	0.051676738	0.926243554	0.652318644	0.688655494	0.47849765	0.769975464	0.693455811	0.717452822	0.544421244	0.04236489	0.934801353	0.497703289	0.6599544620000001	0.731659992	0.17394442100000002	0.312911192	0.9403903570000001	0.7767802220000001	0.21057859899999998	0.930457725	0.942806623	0.360242058	0.6542296479999999	0.6158860429999999	0.227681828	0.797355458	0.573450924	0.942101317	0.9155476309999999	0.081508774	0.5629599470000001	0.072440153	0.9416272529999999	0.114764225	0.549304544	0.076892721	0.10538027400000001	0.323018032	0.26523580199999996	0.037115766	0.598874502
cg05997891	0.358855699	0.103240644	0.7678643490000001	0.75429066	0.8196774859999999	0.167536919	0.424588156	0.493041726	0.624599482	0.403647081	0.747474128	0.873880715	0.103019027	0.825576313	0.472934112	0.503463435	0.383184696	0.6986524690000001	0.420309166	0.497819275	0.062458635	0.633932748	0.469226332	0.045840303	0.044548629000000006	0.0412153	0.613611086	0.8669270370000001	0.161307605	0.786870712	0.366935299	0.5573176879999999	0.458219045	0.760799157	0.6697829479999999	0.47279561299999995	0.037290781	0.824089473	0.538401559	0.734614075	0.8486752000000001	0.798525513	0.428849461	0.345087068	0.854880078	0.419920391	0.540143333	0.34442659700000006	0.44986782299999994
cg06044108	0.9419702759999999	0.942495145	0.387824106	0.30520799600000004	0.9109889059999999	0.923769264	0.569211999	0.6401789689999999	0.456390389	0.36026071299999995	0.938411069	0.377960688	0.7613456559999999	0.494519127	0.152934101	0.566557534	0.406015655	0.130399506	0.573513102	0.275160044	0.92121566	0.449057885	0.13215045	0.497179906	0.530214261	0.084422581	0.580632932	0.653567378	0.44033863700000003	0.9259833040000001	0.040623194	0.547646206	0.773140976	0.44078339299999997	0.093258916	0.829497189	0.894713999	0.942636235	0.097093819	0.735211198	0.623632076	0.538313315	0.48490524700000004	0.514460123	0.949954363	0.931513074	0.309765006	0.3553245	0.5157486960000001
cg06045546	0.085055395	0.47180029700000004	0.819484091	0.7503400640000001	0.127635974	0.08022729	0.852419128	0.51126482	0.56941706	0.795697891	0.453265552	0.038902526	0.889649886	0.862532709	0.778504533	0.40886079399999997	0.448971223	0.7303449940000001	0.40515527700000004	0.602088112	0.41422679799999995	0.743610751	0.8109447209999999	0.459734505	0.032817597999999996	0.480708986	0.952081422	0.843190373	0.44841829	0.5463382	0.419555495	0.936673768	0.753477773	0.836666971	0.419907199	0.778714413	0.036539754	0.017818224	0.45845494200000003	0.023519982999999998	0.474988817	0.085982694	0.097913266	0.610919655	0.312519049	0.499669109	0.469006763	0.6349511760000001	0.8906478790000001
cg06080873	0.12809267300000002	0.876138379	0.19720807199999998	0.562508534	0.12797682	0.565289645	0.42836401	0.804465065	0.93655407	0.9459879999999999	0.546714226	0.45612628899999996	0.89385497	0.40904318	0.495148718	0.469257695	0.902648375	0.921592414	0.9323519490000001	0.522997268	0.47570382	0.564380411	0.845355635	0.48138251	0.525545646	0.499597712	0.20566053199999998	0.92638697	0.900714233	0.124180975	0.080130509	0.644076043	0.18770236	0.544764987	0.16246924699999998	0.550981214	0.08326196	0.513517174	0.470063291	0.047201969	0.48354137700000005	0.557415467	0.152072362	0.08515737599999999	0.46496355100000003	0.027757376	0.602835854	0.34944604799999995	0.516039678
cg06110923	0.039585181000000004	0.572350605	0.6567828139999999	0.5278070029999999	0.5986081679999999	0.056679155	0.633393347	0.885564957	0.9269335479999999	0.9188870859999999	0.04443479	0.5865664829999999	0.031787337	0.509583468	0.89393577	0.568674884	0.928461522	0.909316172	0.9123925070000001	0.5502051960000001	0.5340487039999999	0.8703126520000001	0.577392271	0.03986537	0.5969546179999999	0.612951846	0.546061267	0.533963481	0.9146731240000001	0.902530591	0.512116275	0.9321588359999999	0.898966223	0.908795813	0.057465257	0.050353719000000005	0.5404780229999999	0.883480002	0.893561067	0.555998067	0.367928625	0.911182265	0.919944195	0.62637646	0.078704491	0.6299999310000001	0.026281822000000003	0.604777546	0.037414117999999996
cg06113659	0.9052420959999999	0.8801687709999999	0.413378504	0.70730838	0.053014222	0.891425005	0.033993916	0.420120076	0.763997797	0.910063197	0.901404109	0.500967701	0.655815755	0.118582774	0.125455049	0.6469399579999999	0.069292747	0.8676529940000001	0.074594889	0.607310641	0.8497074720000001	0.504944952	0.924177593	0.222667158	0.49033914799999995	0.670556665	0.642719177	0.737323341	0.909450905	0.160159205	0.445819191	0.448702669	0.925695475	0.777047059	0.82848853	0.849445542	0.323664187	0.919347059	0.649742866	0.90585045	0.41204615	0.795406198	0.557794649	0.952894322	0.8843562859999999	0.333690854	0.054675071	0.5773438160000001	0.08386969799999999
cg06129705	0.480685772	0.915260562	0.433572905	0.890433206	0.902628691	0.505559005	0.023849548999999998	0.504118297	0.8997717009999999	0.553064781	0.517361532	0.502806011	0.061957674000000004	0.643565421	0.493830991	0.055494624000000006	0.065748645	0.462615092	0.477004683	0.587605184	0.056820787000000005	0.435702031	0.48074844899999997	0.449201281	0.49149277799999996	0.9196769779999999	0.926127872	0.579382483	0.507429491	0.89319329	0.5102363679999999	0.9200699609999999	0.483606152	0.849817343	0.04905700599999999	0.48269825200000005	0.47144397299999996	0.030246806	0.02718912	0.873277819	0.0385601	0.510130335	0.917823988	0.040918074	0.635535022	0.532734522	0.035043485	0.9268969140000001	0.49068006700000005
cg06162872	0.12538648300000002	0.05102643	0.11926087	0.428425595	0.506671777	0.060751723	0.02971214	0.8680229759999999	0.023029267000000003	0.47070781	0.884066899	0.92851155	0.449103309	0.11846365800000001	0.790637334	0.858700563	0.489930608	0.527272473	0.919749512	0.029882099	0.04298402	0.488137208	0.076717924	0.907045538	0.067541198	0.5862655760000001	0.520413796	0.468723705	0.445641629	0.092275676	0.798339784	0.027875636000000002	0.049917987999999996	0.462432936	0.482024185	0.469546991	0.476643352	0.030025405	0.7730308579999999	0.43230361100000003	0.87614287	0.473931331	0.485477383	0.547761635	0.21430541600000003	0.596654479	0.047942918	0.753029657	0.063703944
cg06173638	0.37569695799999997	0.563374654	0.026224316	0.418577246	0.919690531	0.505852107	0.20074223600000002	0.470262545	0.593958058	0.9567169329999999	0.551202531	0.6456082639999999	0.927002697	0.494316315	0.894272505	0.49861161299999995	0.444500348	0.479681597	0.588600775	0.461046855	0.084055403	0.792155278	0.072178091	0.464724838	0.561141262	0.9225192059999999	0.048601727000000004	0.94998729	0.46112295799999997	0.293445065	0.028662442000000003	0.898091588	0.46816474	0.496261189	0.49122420200000005	0.026343559	0.034834695	0.5131992879999999	0.040930499	0.496733085	0.92453968	0.5381295229999999	0.51269912	0.49975572100000004	0.8282725540000001	0.034316854	0.447277184	0.949514981	0.959944204
cg06192778	0.254259567	0.864668305	0.032476581000000004	0.42788571200000003	0.916889342	0.038451062	0.433286276	0.024716578	0.524889329	0.519881357	0.44793784799999997	0.528328877	0.86640143	0.5207509370000001	0.139279868	0.360411918	0.6021547270000001	0.08202091	0.032462975	0.648856598	0.730728411	0.48627396100000003	0.49088332700000004	0.8513914220000001	0.411330749	0.51565171	0.449153851	0.934670013	0.55766948	0.8892537770000001	0.47060495700000005	0.9320478609999999	0.863941051	0.621821721	0.44486118700000005	0.44208892899999996	0.869891341	0.479091658	0.082018301	0.050586732999999995	0.90506676	0.37661122700000005	0.44634266	0.48304894	0.9098631840000001	0.13139345300000002	0.42468385399999997	0.8242738490000001	0.0567807
cg06196621	0.052109877	0.921768432	0.106183415	0.121376087	0.086742794	0.071491092	0.665152954	0.036879978	0.892372202	0.9454739440000001	0.550322445	0.129179546	0.9321768640000001	0.086215544	0.583759436	0.594414659	0.696768037	0.7032750990000001	0.663716358	0.780549465	0.478818468	0.511524238	0.08075774299999999	0.575006589	0.5310293070000001	0.650670865	0.208999568	0.044611253	0.529695434	0.205936631	0.606265144	0.927691615	0.533830063	0.504943086	0.531418606	0.04426796400000001	0.9287702309999999	0.932074477	0.545324975	0.629878965	0.7473670040000001	0.576226	0.588339183	0.570916648	0.488897808	0.605053067	0.48496319600000004	0.041921702000000005	0.050462425
cg06210548	0.506574165	0.688841466	0.652677952	0.119879074	0.518150364	0.075703986	0.44013134200000004	0.6092398	0.051396928	0.7684626459999999	0.054503298	0.9169448920000001	0.697247308	0.6406742670000001	0.043935704000000006	0.62308025	0.605257718	0.08785834	0.9042924170000001	0.5749339410000001	0.045612865	0.598916227	0.08263877900000001	0.048764518	0.8849437590000001	0.054342915	0.667829669	0.049008036	0.682036918	0.60052492	0.420501277	0.558014086	0.893672435	0.573811367	0.591980937	0.903597765	0.314204733	0.524012027	0.038679876	0.63884638	0.054346606	0.55449896	0.439471082	0.060496682	0.042980621	0.362253885	0.40494629299999996	0.040888749	0.527883894
cg06247786	0.035908376	0.504742099	0.46650504	0.089424226	0.43286696399999997	0.07564608099999999	0.022437791000000002	0.208175307	0.75971586	0.49852911200000005	0.544314265	0.602080803	0.466032257	0.5945261039999999	0.803614185	0.472275244	0.9035216079999999	0.502710033	0.028585465	0.9427841379999999	0.023462219	0.804892742	0.07818589299999999	0.468852676	0.44092294	0.043832605	0.8404445779999999	0.572587785	0.581683232	0.046865257	0.449880037	0.48262929	0.36845938799999994	0.04632957099999999	0.5036966279999999	0.469711979	0.043407132	0.893171887	0.43570410600000004	0.503339809	0.035411377	0.520530289	0.056726384000000005	0.469452401	0.7566556959999999	0.58951307	0.055258071	0.47419546100000004	0.59972766
cg06249288	0.867060315	0.039933933	0.744945757	0.421664275	0.488475424	0.089944632	0.045755212999999996	0.5564049679999999	0.609608942	0.47156114299999996	0.8696459459999999	0.886290912	0.049160203	0.20750350399999998	0.844809247	0.7470277059999999	0.466178363	0.9293364279999999	0.46448905799999995	0.584443678	0.817443672	0.516135983	0.452527974	0.855108165	0.7975181570000001	0.5500935770000001	0.811944942	0.876758127	0.500648813	0.42744527	0.15242677400000001	0.893187968	0.488431044	0.88136102	0.140355388	0.506299462	0.822571864	0.429176118	0.053025083	0.09408043599999999	0.453237824	0.8931822840000001	0.435871916	0.456802007	0.377234012	0.525021107	0.504573084	0.472852934	0.44396107100000004
cg06255627	0.030172304	0.581161834	0.025709351000000002	0.907969375	0.88480751	0.046678465999999995	0.48025280600000003	0.8723057809999999	0.032557299	0.584084904	0.930370864	0.495132736	0.611169076	0.520738412	0.379900554	0.072498916	0.8714372570000001	0.446069545	0.937327114	0.874678097	0.035482191	0.111350638	0.488533896	0.040283332000000005	0.543382855	0.026279692	0.029981581	0.5184416270000001	0.507286359	0.546077692	0.034261707	0.859021363	0.871786105	0.039016392999999996	0.435974969	0.836309173	0.026389331000000002	0.725145778	0.045499121	0.398784955	0.840479614	0.811630615	0.455559269	0.070081737	0.055242187000000005	0.746968141	0.437652626	0.826472109	0.027041056
cg06288288	0.621387781	0.537292173	0.6851217059999999	0.93016571	0.517227227	0.040254654	0.556702907	0.029922002000000003	0.035049899	0.933393679	0.566666427	0.043575330999999995	0.539129316	0.550536954	0.12180080900000001	0.34706176	0.894676908	0.455608093	0.5234729770000001	0.171643378	0.04107278	0.428713894	0.026247454	0.032820102999999996	0.521829389	0.591007563	0.462788264	0.03834483	0.583198143	0.032062979	0.9350411479999999	0.028618436	0.548315376	0.5753876	0.9057303179999999	0.03517006	0.028163886000000003	0.022129114	0.02875529	0.044660095999999996	0.053693087	0.928121821	0.076334783	0.10998951900000001	0.491602115	0.461395034	0.577017285	0.027030393	0.027994799
cg06321056	0.305642433	0.914664383	0.18521425100000002	0.057489502000000005	0.06631176400000001	0.476971624	0.045296404000000005	0.48933403700000005	0.909248085	0.146756437	0.932431291	0.118759923	0.528234565	0.127390323	0.22463383399999998	0.48918930899999996	0.375825085	0.42770187	0.937800897	0.761552025	0.04794515	0.47984225	0.788325956	0.857256936	0.9371319229999999	0.8523841059999999	0.744587532	0.611704426	0.463135908	0.7936996909999999	0.916915541	0.462459767	0.897000562	0.84886733	0.155455017	0.7714722940000001	0.46487927700000004	0.485713213	0.494544466	0.9122982209999999	0.475722281	0.072664559	0.8995552609999999	0.656625102	0.486259913	0.45687168200000006	0.789264931	0.450902619	0.142130545
cg06322753	0.135736695	0.07394733	0.946511245	0.951227778	0.170157442	0.509770775	0.932353558	0.5664323529999999	0.378541045	0.517452091	0.9481730540000001	0.208615283	0.025033051	0.435202332	0.586333096	0.196227425	0.952929556	0.48181028200000003	0.482650233	0.224253278	0.487857197	0.17667361	0.8771689859999999	0.915075599	0.9462942440000001	0.948170829	0.08196618	0.48561043600000003	0.127897599	0.552030514	0.042695212999999996	0.22159919600000003	0.08713278	0.518754216	0.49653686799999996	0.699387674	0.053085395	0.528084648	0.487767099	0.480133873	0.677547065	0.952941783	0.503765565	0.623289801	0.022136329	0.55935478	0.641252743	0.530967069	0.054627943
cg06325088	0.08347468400000001	0.500870911	0.5576073570000001	0.526599099	0.427389254	0.78468735	0.075171566	0.49853486	0.925371451	0.073161762	0.260672632	0.9297830220000001	0.152699649	0.926481986	0.7541673040000001	0.870983739	0.472898096	0.37365828	0.8967718259999999	0.557029097	0.461385892	0.49140042799999994	0.425634726	0.894352646	0.136011584	0.910098752	0.9238303059999999	0.057424083	0.909223621	0.79295315	0.9036039659999999	0.45689813	0.189243418	0.510101487	0.505856285	0.8466936979999999	0.794341931	0.504870613	0.495138431	0.056592672000000004	0.930155785	0.587087616	0.49440737100000004	0.25319105399999997	0.872359325	0.9411803790000001	0.032340467000000005	0.517798861	0.50046885
cg06420129	0.494607625	0.9071235609999999	0.8570297370000001	0.215914883	0.555222753	0.050112638	0.15681155900000002	0.133442764	0.51522286	0.610145334	0.057584478	0.062319917999999995	0.033796057000000004	0.46553643899999997	0.409794755	0.6237936620000001	0.04045696	0.573393268	0.034848917	0.594999178	0.927854593	0.433437532	0.853114765	0.557756519	0.474681746	0.588575828	0.030860707999999997	0.9163334479999999	0.576582895	0.22904877699999998	0.659440895	0.716606167	0.6349238079999999	0.090747408	0.19060017199999998	0.102874954	0.695935445	0.106697659	0.524927461	0.479579585	0.059663473	0.251705802	0.8030582540000001	0.912977312	0.897723505	0.875489065	0.518940904	0.8259489179999999	0.5338881120000001
cg06445961	0.025777715	0.040617816	0.562980749	0.463272932	0.505608463	0.493467104	0.457335669	0.032595993	0.5646673289999999	0.510058231	0.592383147	0.520086594	0.960675739	0.107164467	0.431481316	0.840266521	0.503706165	0.040640885	0.633358615	0.956617623	0.473608385	0.7978955529999999	0.518216209	0.03024674	0.9267505709999999	0.9468513009999999	0.607498882	0.9254344520000001	0.09575952300000001	0.61661644	0.600898332	0.023816116000000002	0.031121004	0.489946394	0.5011349070000001	0.47437324399999997	0.021324107999999998	0.500988171	0.451825111	0.03135527	0.519277367	0.48644883899999997	0.02802123	0.885553824	0.9205372909999999	0.682874932	0.904621615	0.935108486	0.02925953
cg06467579	0.044179233	0.573974759	0.79301753	0.910361475	0.901028791	0.48386902299999995	0.18024886699999998	0.8788258720000001	0.844947595	0.9060094670000001	0.922937208	0.517739929	0.020095278	0.46238043799999995	0.54205182	0.464687395	0.487709141	0.930946972	0.93308012	0.945109366	0.470848114	0.655767592	0.045177993	0.45248431299999997	0.9086833590000001	0.40830574700000005	0.03828943	0.526696724	0.15438601	0.87309137	0.909429225	0.040938877	0.455176966	0.884677203	0.430360113	0.8926893659999999	0.872329937	0.48700593799999997	0.47500435	0.028821872000000002	0.652192488	0.9103355759999999	0.033764969	0.044855005	0.045966185	0.46614267600000003	0.91312405	0.8917059509999999	0.02991273
cg06469169	0.063564592	0.580685725	0.8527868040000001	0.645350679	0.922598017	0.034121507	0.9420524929999999	0.9106513009999999	0.60989571	0.041647645	0.544577567	0.563316107	0.938155995	0.710714507	0.932560963	0.647336566	0.232157681	0.535900165	0.044652606	0.9258552529999999	0.037196246	0.467700401	0.623274036	0.037118902	0.5721603	0.605180156	0.43384255200000005	0.621327183	0.9468597609999999	0.052735572	0.616812272	0.58881393	0.078636652	0.5564013529999999	0.586385552	0.052072299	0.029643065	0.495761092	0.576663676	0.027405985	0.05070332	0.054540934000000006	0.532581678	0.57431549	0.48443574100000003	0.667370224	0.088886949	0.032009741	0.9569509070000001
cg06481517	0.042260566	0.5892161539999999	0.841573285	0.38029149	0.515121127	0.06184721	0.048180917000000004	0.040192474	0.492611212	0.9362164009999999	0.9211348659999999	0.89394895	0.923359389	0.577816145	0.904208876	0.350651118	0.927640514	0.7153670109999999	0.5701090129999999	0.493759082	0.040255547999999995	0.78306395	0.564038999	0.51188227	0.055073391	0.44493200299999996	0.469359972	0.038971606	0.039902456	0.044192000999999995	0.8977080140000001	0.509849839	0.47135325299999997	0.8973378209999999	0.508269107	0.880253587	0.02799041	0.40215860700000006	0.040193713	0.040339814	0.511373223	0.044824735	0.484833022	0.9038644370000001	0.394309963	0.051435807	0.059974898	0.5435524979999999	0.47202082700000003
cg06483524	0.535246439	0.8456095370000001	0.036601022999999996	0.17045786300000002	0.419666614	0.409124855	0.153080598	0.413273209	0.798441321	0.47713898	0.796463788	0.41080430100000004	0.464721778	0.9294679440000001	0.49048149700000004	0.042303836	0.417192064	0.501657601	0.027539763999999998	0.744744376	0.39697679	0.74452961	0.441233505	0.503990281	0.035370735	0.054082332999999996	0.38255546	0.85123391	0.523279717	0.145123537	0.881552575	0.452580716	0.43996214100000003	0.7986754779999999	0.471326611	0.835311815	0.024232617999999997	0.442416354	0.06807232099999999	0.501855605	0.507851565	0.432223718	0.871933478	0.832517307	0.024133013	0.401642916	0.262318789	0.053106218	0.47579825600000003
cg06580966	0.57418136	0.9167373259999999	0.6944767829999999	0.290126131	0.045061950999999996	0.579978033	0.04629820900000001	0.059170408	0.103698921	0.9225990340000001	0.91906183	0.926816525	0.046512135999999996	0.5589273370000001	0.10396703800000001	0.114012807	0.066831341	0.616778355	0.076957583	0.91483896	0.034364581	0.5198214320000001	0.032544736	0.90689514	0.670306516	0.041497106	0.5739733929999999	0.052835502	0.62108837	0.515977027	0.10437708400000001	0.917203271	0.904952458	0.544019995	0.918897995	0.043413223	0.507317231	0.9107370779999999	0.399998865	0.047213673	0.929373398	0.932843152	0.928815737	0.5316883410000001	0.061473933	0.578951792	0.554792826	0.046862903	0.038482106
cg06588001	0.508149703	0.01695467	0.54013421	0.404502617	0.508562834	0.021623664	0.5026565510000001	0.9317517470000001	0.512604391	0.496704209	0.42535327700000003	0.914287545	0.071267181	0.348675513	0.887155428	0.506487279	0.519464218	0.558585779	0.46701559299999995	0.475864235	0.440468319	0.483044656	0.940635236	0.9557760359999999	0.461529869	0.43751844700000003	0.9504724920000001	0.543366867	0.499899196	0.50173695	0.46968261200000005	0.025127617999999997	0.47399936299999995	0.894403422	0.474252357	0.504767521	0.043355668	0.902245625	0.45576124100000004	0.44532269399999996	0.030279162000000002	0.494463848	0.461227613	0.907530072	0.024537659	0.549930889	0.47289453600000003	0.889859263	0.470643729
cg06603096	0.074535406	0.344097662	0.048539494	0.542910232	0.50575604	0.08445818	0.79419371	0.41396775	0.43785944200000004	0.382979973	0.8941837490000001	0.48030366	0.46093909899999996	0.12164685800000001	0.957002826	0.381756076	0.175796498	0.41648388	0.40118377	0.518194722	0.38491577899999996	0.80191497	0.11098841300000001	0.467910978	0.846058125	0.423699417	0.468197591	0.40449785	0.6727515270000001	0.47928248799999995	0.90791659	0.024804023999999997	0.357802665	0.40136031	0.853394729	0.8108736940000001	0.018249677	0.018452151	0.017944643	0.46526538	0.45228746700000005	0.463875339	0.415450001	0.8456148379999999	0.841189029	0.469994522	0.8592369209999999	0.8831280659999999	0.893278389
cg06613765	0.09502526900000001	0.605555127	0.61529563	0.895359598	0.48512427799999996	0.579289415	0.554502999	0.613310139	0.183379402	0.189423142	0.916792092	0.592966773	0.921345548	0.447635802	0.7602328690000001	0.621676201	0.17972052	0.9018175629999999	0.6373339920000001	0.493982835	0.04120057	0.564588148	0.9214893609999999	0.483908312	0.21648669	0.46376288	0.673721495	0.633046357	0.520989224	0.546438191	0.5717606510000001	0.933250818	0.029440884	0.034551278	0.47917498700000005	0.02848846	0.5588676379999999	0.93179208	0.588808177	0.495482655	0.246855115	0.654996396	0.9122825179999999	0.046838124	0.532633288	0.033040981000000004	0.571220308	0.93633971	0.9421346859999999
cg06634726	0.108424909	0.698329324	0.7517056559999999	0.523021531	0.882156323	0.472341412	0.486534641	0.930416549	0.908613893	0.022573428	0.42696248600000003	0.931862203	0.490683162	0.44086834	0.44217226600000004	0.067141595	0.934548078	0.42926226700000003	0.465765666	0.5885734220000001	0.8478926290000001	0.387707046	0.047900661	0.022678647000000003	0.939077708	0.8428455890000001	0.45862445	0.497612774	0.9216757879999999	0.7575895220000001	0.424715887	0.892232019	0.8735407820000001	0.882327148	0.034575579	0.537399674	0.438856629	0.015688702	0.42924257600000004	0.126661627	0.42483348600000004	0.86104969	0.870602221	0.29400124699999997	0.914122943	0.794045923	0.6866161890000001	0.867197588	0.8967065590000001
cg06643466	0.028473553	0.14492738900000002	0.361388219	0.024977582	0.8929066659999999	0.478551255	0.5011551360000001	0.890695805	0.059596369	0.11716496800000001	0.853212858	0.905922544	0.028031788	0.911044912	0.569291798	0.8739777040000001	0.7965880040000001	0.029244901	0.53277043	0.031686627	0.08901474599999999	0.531421685	0.46956177299999996	0.594860748	0.927564697	0.038964752000000005	0.333539618	0.026565883	0.506446534	0.057861884	0.059835489000000006	0.418908328	0.7901429109999999	0.884363094	0.489929096	0.466209446	0.50377386	0.622651893	0.50138994	0.869714485	0.828992663	0.468192139	0.058235602000000004	0.829527433	0.46051414700000004	0.14311728699999998	0.561808764	0.814688634	0.027671771
cg06643895	0.053687922	0.693667017	0.049969383	0.7332120129999999	0.547616479	0.051314767000000004	0.919807149	0.878493482	0.917882988	0.9027668459999999	0.533059218	0.571739928	0.93359672	0.528500496	0.482222805	0.500779942	0.548697995	0.090589141	0.842665863	0.30471087	0.051262018	0.067636772	0.481401091	0.912193334	0.918256912	0.9138575790000001	0.782114291	0.91723701	0.07020963	0.53263166	0.911328158	0.045552008	0.528732179	0.882912148	0.494329675	0.566819018	0.312480624	0.910081613	0.9095336009999999	0.5465878129999999	0.538405688	0.048539129	0.498749265	0.920133147	0.877694559	0.607997372	0.312126515	0.897347006	0.8658962490000001
cg06646015	0.051673298	0.06028529	0.03946323	0.130008126	0.8978975	0.944119198	0.38865944399999997	0.091753501	0.38599468200000003	0.050033475	0.906797992	0.5462025770000001	0.960058058	0.950834306	0.45247274200000004	0.930165835	0.592932968	0.9205084790000001	0.8326423079999999	0.835875865	0.8846821559999999	0.152747674	0.9059051359999999	0.445063785	0.05384540000000001	0.043078842	0.031575148	0.91653957	0.467365465	0.067059168	0.5039803970000001	0.951385279	0.532582357	0.497018804	0.081394845	0.061945762	0.46690145299999997	0.037077296	0.497646969	0.643914133	0.5365218279999999	0.076968879	0.597615529	0.540945775	0.482021025	0.8543517209999999	0.657082691	0.060659125999999994	0.541341466
cg06658615	0.34106799200000004	0.030672107999999997	0.478894382	0.909858004	0.512137602	0.076565008	0.460078253	0.8092243290000001	0.91234425	0.513179505	0.87350151	0.50050795	0.028976639	0.439413025	0.478912624	0.7221567440000001	0.5199990489999999	0.929732344	0.55626697	0.934087117	0.067065889	0.541424018	0.49886369799999997	0.519982858	0.34919005700000005	0.904360767	0.916267141	0.5787984039999999	0.931326691	0.460552116	0.915376126	0.028690251	0.49795343200000003	0.037366493	0.45746929299999994	0.048758865	0.455313064	0.482456171	0.039518893	0.484054538	0.915586925	0.8920454170000001	0.898736139	0.462174398	0.685254666	0.848638874	0.032871468	0.523948683	0.90678751
cg06663310	0.6019172079999999	0.056703290999999996	0.861911192	0.152081264	0.023817242000000002	0.55112324	0.472202667	0.033395435	0.832259657	0.10057656300000001	0.046276958	0.55870273	0.659522487	0.95965648	0.639081162	0.08801935699999999	0.032326814	0.613558158	0.552808941	0.32045147	0.056149683	0.8719348990000001	0.41618848	0.5978221189999999	0.87970937	0.9497968790000001	0.6111071029999999	0.35826044100000004	0.620519009	0.892627057	0.152544851	0.606558203	0.411228506	0.057050834	0.219607391	0.819304175	0.028980468	0.47807337	0.534742531	0.024032462999999997	0.051322472	0.573176451	0.27624851	0.915059554	0.7300291309999999	0.6612456489999999	0.600961395	0.039342012999999995	0.033983175
cg06667094	0.05035268	0.6410834089999999	0.144773851	0.176457207	0.9402381190000001	0.076885957	0.025325821000000002	0.84645427	0.473046684	0.40568193799999996	0.5733040389999999	0.504560805	0.04417914	0.479525149	0.464185921	0.6251408039999999	0.7903877859999999	0.509451996	0.858820589	0.34183376299999996	0.502174499	0.5016124270000001	0.045075573	0.029181307000000004	0.47574379200000005	0.063378329	0.40158267299999995	0.478666551	0.57662469	0.5295564079999999	0.438249386	0.8553916840000001	0.49442383799999995	0.521423496	0.8818245159999999	0.478501819	0.49054369299999995	0.941099059	0.49581763	0.516000724	0.48912923	0.48678245	0.5005351060000001	0.08094064	0.035633302	0.95026014	0.550615517	0.28353423	0.90686057
cg06670506	0.093888796	0.03353841	0.860565885	0.177423078	0.744030117	0.102559741	0.465804366	0.504369482	0.767147386	0.877877479	0.41721320700000003	0.7534079890000001	0.147328257	0.8551630240000001	0.090589555	0.457225995	0.427048046	0.435270535	0.40492329299999996	0.44795603100000003	0.876373993	0.211749711	0.811542986	0.454231249	0.756683613	0.221604364	0.45260680299999995	0.435263743	0.571086119	0.051920994000000005	0.474736259	0.34728134200000005	0.20256699399999997	0.798949685	0.4540409000000001	0.767662897	0.18082914600000002	0.037557982999999996	0.458386907	0.438684222	0.45825934100000004	0.7487562209999999	0.454225844	0.11454740599999999	0.497556405	0.77767307	0.790632175	0.81146643	0.05918608400000001
cg06672630	0.418942851	0.590071684	0.27047183	0.894151336	0.8746640920000001	0.470200026	0.4821843	0.671360996	0.926235337	0.8108311020000001	0.37938429700000004	0.452484747	0.601801115	0.90957365	0.363432605	0.302800242	0.9486015999999999	0.435933234	0.9547760479999999	0.479080002	0.031066659	0.432236787	0.057892356	0.45928980799999997	0.8350873409999999	0.852317028	0.933578453	0.050441875	0.683243064	0.8409233340000001	0.71974775	0.39620403600000004	0.67953649	0.38972070799999997	0.33827758700000005	0.49089825600000003	0.8571835529999999	0.06162666	0.458187456	0.030647233	0.93886462	0.888745743	0.425696616	0.33091101100000003	0.686471389	0.9405847340000001	0.038597557000000005	0.621082225	0.9056227029999999
cg06700740	0.10451559699999999	0.453294452	0.507825489	0.50677875	0.885903173	0.432025315	0.557946376	0.937863606	0.022841426	0.949606642	0.514361191	0.934629556	0.930659279	0.445265157	0.074481294	0.9369040009999999	0.4193847	0.643596682	0.940605392	0.935439105	0.49349151	0.47757155700000004	0.9255558220000001	0.48529848700000006	0.032971341	0.55324712	0.02674357	0.574729819	0.9504104790000001	0.457569525	0.909616931	0.260392683	0.552156578	0.922167057	0.062921744	0.586826512	0.66822524	0.92746293	0.916574972	0.909604027	0.051163645	0.488920736	0.931080838	0.9533253340000001	0.054215898	0.029719058	0.050915039	0.936266203	0.468366336
cg06722396	0.507370732	0.038518259	0.433410762	0.913394039	0.89895715	0.355346341	0.530925358	0.446994767	0.03933581	0.472891904	0.9202888440000001	0.538420496	0.02935574	0.042369866	0.9085296079999999	0.7555643190000001	0.613847757	0.9159550209999999	0.49681950399999997	0.92002289	0.037894016	0.8903240020000001	0.8980776640000001	0.41931298100000003	0.506590401	0.048990875999999996	0.288138817	0.41786511200000004	0.45665827600000003	0.933463212	0.912495967	0.924793421	0.040373839	0.48880049299999995	0.441819488	0.930571624	0.8883044059999999	0.025393822000000003	0.924117926	0.9260633970000001	0.9214474840000001	0.477757141	0.9077661909999999	0.958029162	0.41629325899999997	0.231759915	0.070124536	0.695120656	0.431048127
cg06744758	0.083273333	0.6087769670000001	0.35902936	0.579816508	0.576303773	0.532129211	0.035119415	0.604285906	0.530887223	0.93507212	0.943843654	0.93856511	0.9066338079999999	0.515544975	0.349744226	0.928287049	0.7575112970000001	0.611257365	0.509852176	0.934780815	0.044567336	0.03318966	0.511989079	0.54055867	0.039081215	0.048853039	0.9544586559999999	0.572675477	0.045744607	0.25907620600000003	0.032648131000000004	0.135639332	0.8943947109999999	0.555249152	0.692189097	0.93150498	0.545287664	0.46215372600000004	0.538181716	0.025921412	0.755994376	0.6891315259999999	0.948652671	0.078686715	0.079164312	0.9167814390000001	0.066640571	0.031333337999999995	0.578203161
cg06763192	0.037751203	0.06612454400000001	0.265652247	0.899610293	0.857305454	0.47068598799999994	0.742346973	0.596997759	0.036151559	0.946622156	0.07538330000000001	0.948012929	0.48929244899999996	0.674723775	0.373348154	0.291646632	0.338285515	0.890210675	0.805911998	0.46740895600000004	0.883864845	0.697503166	0.434654718	0.44494066299999996	0.924840958	0.9406218670000001	0.95698545	0.838404747	0.41070839299999995	0.769424398	0.449547996	0.83016166	0.307842906	0.876471068	0.059454712	0.455822425	0.821875108	0.360538245	0.695413642	0.037763318	0.40738566600000004	0.8669487690000001	0.353541845	0.559399591	0.9359970540000001	0.52310167	0.330408663	0.443283386	0.416720818
cg06763795	0.479222544	0.8196541079999999	0.8399250109999999	0.165367704	0.897705227	0.56459528	0.054484902	0.8939694090000001	0.5823249970000001	0.5177862129999999	0.577975815	0.926235626	0.599682885	0.038407792	0.06798619	0.916203097	0.912821255	0.907686828	0.055341659	0.91790857	0.900156264	0.486605853	0.471043253	0.518063829	0.50212463	0.38449976	0.432712871	0.526007392	0.52663164	0.091771795	0.9256500759999999	0.33688132200000004	0.9019363840000001	0.48332984100000004	0.479488301	0.038799261	0.030563095	0.490619639	0.030302301	0.856647442	0.915021442	0.037870003	0.8942779959999999	0.546790984	0.036306978999999996	0.040589951	0.5113337920000001	0.8922750709999999	0.9092863179999999
cg06776333	0.08745770300000001	0.557082725	0.614593823	0.919156937	0.062457987	0.8763813559999999	0.147000173	0.445103311	0.9139794059999999	0.6044886620000001	0.504115959	0.067276314	0.920126255	0.904302415	0.158394895	0.59243292	0.581573975	0.9310598240000001	0.06077514	0.407532574	0.032019027	0.18534186600000002	0.057436253	0.04446409	0.564307687	0.056200757999999996	0.49721076299999994	0.040390876	0.563713612	0.064847987	0.514570235	0.573444288	0.433031574	0.49802414799999994	0.8605561279999999	0.884571002	0.031095324	0.042877185	0.5123506870000001	0.032726114	0.558851486	0.054993095	0.5078451070000001	0.538305397	0.5899850870000001	0.039095275	0.703811045	0.036975571	0.881634363
cg06821703	0.080181844	0.49302093	0.023238995	0.428955496	0.414426077	0.031492533999999996	0.391481728	0.261672115	0.442824531	0.865504753	0.837066711	0.45982668200000004	0.088721237	0.19253192100000002	0.44597828	0.871457857	0.040859735	0.30463736	0.466170955	0.7983988479999999	0.69126081	0.44586438100000003	0.78657201	0.08558312400000001	0.5333615070000001	0.829507112	0.497014082	0.865750375	0.184926174	0.837187515	0.270632433	0.8528173029999999	0.058143185	0.122016291	0.464136985	0.74102835	0.41193413100000004	0.7048478770000001	0.020809273	0.020572001	0.8532030429999999	0.810018765	0.838930017	0.506693385	0.501284814	0.39657581299999994	0.47807785399999997	0.8054279670000001	0.518724768
cg06834313	0.43948301700000003	0.9168088390000001	0.123505629	0.907049225	0.48894569200000004	0.538942488	0.951083186	0.35067937299999996	0.949908038	0.077970389	0.49272619	0.413400857	0.47688290899999997	0.939598101	0.510100561	0.509336921	0.495178615	0.035316084	0.034759804	0.893604559	0.442717409	0.508214442	0.502872978	0.528294389	0.9348482090000001	0.42838278	0.9416222890000001	0.921483905	0.461023342	0.033654201	0.444255745	0.48745435	0.934397803	0.930717855	0.505692645	0.90835595	0.500346843	0.016385208000000002	0.020008892	0.516549405	0.509529931	0.48416818	0.04488367	0.05701669999999999	0.931286088	0.637887593	0.483089824	0.518155956	0.509966279
cg06835875	0.922920046	0.912277795	0.49972592200000004	0.080302547	0.04383326	0.039476853	0.036694967	0.60460687	0.931541436	0.935156465	0.927065383	0.5889304360000001	0.56610329	0.09271570400000001	0.55831973	0.92230564	0.500694592	0.689328066	0.498859366	0.922087172	0.474614431	0.526876521	0.508189487	0.0305368	0.912946502	0.635750711	0.67089807	0.038728224	0.040905198	0.041022914	0.5937660229999999	0.040483277000000005	0.569353601	0.588682767	0.46807475200000004	0.042950793	0.525924792	0.037259963	0.513560231	0.89335584	0.9390980290000001	0.43903057799999995	0.573065825	0.513558733	0.884620338	0.893796398	0.901229099	0.549562914	0.632631119
cg06842635	0.566986448	0.082708642	0.037588542999999995	0.106698534	0.46292855299999996	0.030749622	0.488942159	0.5348466479999999	0.020076088	0.9355791790000001	0.450281531	0.460948656	0.554126279	0.9355463970000001	0.76317506	0.330725273	0.42189471100000003	0.44931455600000003	0.939503816	0.028947912000000003	0.433807524	0.057058883	0.13131810800000002	0.90998906	0.053815702	0.37730962700000004	0.536332651	0.512054651	0.9359677209999999	0.081180589	0.937679829	0.488336714	0.400065655	0.410006343	0.43193562399999996	0.032561952000000005	0.432878556	0.457210369	0.41821947	0.731314337	0.429498125	0.9160416379999999	0.890309765	0.8582979609999999	0.319473749	0.5281874	0.498014646	0.467885444	0.453219186
cg06850159	0.644734963	0.9309543220000001	0.928207204	0.670234165	0.060924397000000005	0.566837199	0.03003617	0.59020985	0.583230158	0.039955165	0.031944484	0.032096571000000004	0.043537316	0.651485479	0.15131714400000001	0.577989674	0.047296064000000006	0.559588561	0.589636336	0.067125676	0.932419751	0.552687821	0.564544584	0.028480677000000003	0.05948540099999999	0.948798923	0.047670158	0.607804612	0.615748128	0.935452552	0.9438369759999999	0.941664952	0.5990504839999999	0.066671619	0.5938584020000001	0.054045206	0.041042185	0.037090503999999996	0.5730147720000001	0.028379649	0.941471335	0.939660727	0.9184122370000001	0.93368309	0.909163175	0.613400665	0.676813833	0.612261804	0.041126733
cg06878853	0.8791644909999999	0.520205787	0.039614145	0.205995407	0.5671479079999999	0.05368095	0.725896503	0.897378693	0.16971177	0.038369261	0.459271637	0.034584652	0.5888370620000001	0.45524571700000005	0.526523497	0.734949174	0.061286762	0.9150806579999999	0.6517656239999999	0.887728545	0.0352779	0.456985066	0.912754814	0.069757775	0.048513377	0.505215413	0.6538046120000001	0.90024491	0.533224065	0.191766822	0.910529446	0.901986251	0.618216662	0.624390265	0.209037891	0.899203898	0.050427229000000004	0.869296255	0.03300657	0.523867353	0.109308034	0.090520904	0.524770231	0.874073034	0.8551645370000001	0.440134275	0.07839992	0.513036195	0.550639054
cg06912253	0.036711972999999995	0.065633577	0.235596759	0.5383571739999999	0.829567576	0.108791721	0.8531174229999999	0.606278745	0.8017013890000001	0.475511416	0.121187012	0.516456438	0.907571734	0.29039356899999996	0.585061967	0.751829185	0.9013104390000001	0.912377885	0.870698801	0.5597454070000001	0.08467639	0.469687313	0.53712088	0.909557488	0.214140093	0.8980797979999999	0.059841394000000006	0.7097506809999999	0.88470547	0.907179537	0.474423873	0.89303597	0.09280327	0.38759410200000005	0.180943264	0.916243575	0.05579501	0.497348269	0.380533004	0.8451614559999999	0.905597021	0.871206835	0.934300948	0.55808017	0.5037823889999999	0.9056754220000001	0.621504596	0.928897486	0.9249995999999999
cg06913593	0.952069877	0.9123555090000001	0.501558408	0.9161394509999999	0.5359997320000001	0.510568596	0.8985545970000001	0.44891942100000004	0.941836606	0.07482623099999999	0.553167118	0.950339479	0.531070288	0.541211541	0.938025942	0.955850379	0.029622645	0.048593832999999996	0.912582716	0.023777365	0.937593745	0.138323702	0.09302619699999999	0.942477212	0.537095419	0.042630385	0.56514079	0.91879043	0.04080607	0.411214731	0.034446502000000004	0.539171214	0.48906144	0.522466509	0.128226449	0.551886866	0.49248173	0.030519736000000002	0.569806415	0.025074109	0.574795072	0.514979465	0.932114659	0.927195274	0.919776186	0.585350096	0.61083911	0.9486514709999999	0.024588008999999997
cg06950309	0.415827245	0.703829851	0.919337628	0.520529516	0.746782543	0.537106359	0.05812588	0.92661865	0.813852957	0.570758654	0.051567435999999994	0.476468445	0.13119984199999998	0.90456408	0.299192058	0.07320151	0.41083336299999995	0.192923277	0.713370925	0.64474124	0.9189567	0.638183739	0.557867872	0.585062788	0.47449251299999995	0.593214075	0.543958089	0.948194603	0.5868360539999999	0.08086338900000001	0.045927949	0.618670145	0.166815544	0.535459485	0.515953026	0.571872908	0.037513291000000004	0.950733212	0.034969134	0.043484869	0.652358871	0.083144821	0.5815182720000001	0.94129518	0.045909899000000004	0.9408296509999999	0.622590624	0.476438089	0.953035486
cg06963151	0.60103571	0.04495597900000001	0.048792216	0.9285062940000001	0.9020374170000001	0.050547099000000005	0.842761332	0.709016127	0.530005222	0.053487976	0.639213336	0.9331335540000001	0.189511163	0.5752684379999999	0.8773152940000001	0.636887537	0.562519335	0.908639392	0.924109085	0.930810525	0.46945669700000003	0.486138998	0.47481032	0.512145758	0.583425399	0.480169045	0.585955446	0.027999537999999997	0.563241141	0.539044593	0.520320416	0.927797958	0.532704273	0.857506697	0.377729076	0.028556315	0.500563399	0.511894207	0.027604982	0.46586319	0.506497586	0.51308739	0.029936038999999998	0.46761964899999997	0.093006942	0.053004620999999995	0.516545877	0.02605573	0.568684782
cg06967995	0.914962015	0.6135258729999999	0.041049293	0.728558467	0.578421237	0.0458358	0.611112985	0.036376015	0.603028271	0.5766884760000001	0.645976494	0.918657209	0.9195401670000001	0.916607191	0.605863595	0.038831286	0.768362022	0.465351897	0.658717199	0.5991894870000001	0.05393659	0.901333048	0.928363047	0.50370123	0.930076063	0.943945508	0.48793498700000004	0.042402525	0.5300266379999999	0.429641376	0.613591676	0.9419935209999999	0.595399789	0.584111599	0.547469769	0.9097956509999999	0.5788461970000001	0.032031773	0.036964029	0.605679339	0.604207836	0.5785193670000001	0.562129318	0.5501308000000001	0.553492793	0.892962041	0.056421724000000006	0.945494831	0.039534513
cg07021913	0.063634384	0.454842191	0.449889155	0.535867411	0.925066754	0.433470246	0.36896504700000005	0.90549928	0.941909537	0.9046395209999999	0.5347333670000001	0.044290587	0.026806975	0.929344012	0.862235917	0.37458778200000004	0.062973368	0.591907814	0.9453967390000001	0.491211932	0.8863424809999999	0.423248495	0.48477366299999997	0.047386279	0.476974713	0.540813066	0.9432581990000001	0.957219686	0.505031049	0.45801414700000004	0.438440527	0.860408761	0.188143807	0.396326209	0.833943872	0.48225365299999995	0.870953119	0.475365858	0.810960462	0.48695020000000006	0.8882318640000001	0.44690799299999995	0.47860095799999997	0.474418034	0.8768747809999999	0.053370515	0.032834865	0.853314556	0.8865545359999999
cg07026152	0.104073833	0.161299576	0.594670638	0.896823038	0.749067783	0.034059173	0.334077163	0.557108107	0.8423944309999999	0.481492596	0.527346332	0.09690484699999999	0.916722963	0.291851818	0.19090991699999998	0.597937023	0.92805609	0.534772598	0.04859616	0.190263154	0.466710375	0.581262174	0.125041465	0.266830929	0.918025469	0.885798047	0.5046141679999999	0.044614937	0.929268713	0.103394286	0.462332785	0.918429816	0.238497942	0.902385323	0.690295124	0.42500404700000005	0.45981032899999996	0.44676946	0.031112817	0.041154435	0.065047193	0.906053005	0.526201681	0.7404441999999999	0.895810978	0.502362917	0.42223381	0.523419238	0.428470124
cg07110487	0.11321015599999999	0.794243708	0.051186233	0.400615755	0.052012622	0.035408743	0.193005098	0.49881239899999996	0.772520257	0.5270225129999999	0.534747939	0.9223897990000001	0.832854161	0.083951071	0.683015418	0.226961734	0.571965431	0.062602437	0.056106619	0.5500867220000001	0.652099657	0.508419784	0.922335605	0.050370264000000005	0.9431308709999999	0.590308129	0.933067587	0.935716806	0.089827411	0.917876976	0.9360755909999999	0.141021856	0.600636532	0.529913503	0.9080102329999999	0.072461892	0.548902585	0.04865634	0.566749889	0.039176801000000004	0.934228963	0.644580895	0.053493005	0.6490026870000001	0.7621345629999999	0.056885285	0.8050804140000001	0.5336130729999999	0.474828185
cg07147846	0.719497273	0.767872792	0.669818428	0.703145184	0.894786662	0.049567143	0.57947821	0.487315965	0.44900260799999997	0.9263929940000001	0.049700232000000004	0.54594953	0.5476339929999999	0.477912757	0.911145852	0.894490693	0.8661021740000001	0.102695734	0.908543455	0.574189661	0.605464396	0.44603305299999996	0.927506382	0.607291063	0.6027641020000001	0.387239324	0.047173699000000006	0.653902069	0.044587851	0.542882553	0.912275335	0.038692461000000004	0.039656831000000003	0.512536498	0.04662978	0.9133571359999999	0.261634569	0.522820194	0.043071560999999994	0.051323966	0.933806877	0.52071235	0.127817454	0.921826615	0.086433825	0.672006338	0.049858135	0.5432160220000001	0.524124802
cg07160033	0.029527481	0.025489393	0.536147244	0.165969761	0.904690687	0.44111807799999997	0.919557489	0.034201881	0.48560905299999996	0.039262081000000004	0.873316331	0.48979162200000004	0.04892602	0.471759091	0.148541981	0.8788342240000001	0.614353754	0.902948911	0.041914521	0.434535689	0.891682703	0.442109022	0.47363854899999996	0.9268225609999999	0.6716259520000001	0.473151344	0.483364615	0.93043616	0.43935420000000003	0.8465731540000001	0.9152906040000001	0.9373341629999999	0.45600376600000003	0.06908759099999999	0.455024982	0.5295478570000001	0.417702151	0.9068233590000001	0.867321383	0.026566176	0.446909865	0.870927777	0.893342196	0.464706196	0.129304995	0.931015845	0.042170498	0.46402654299999996	0.422682794
cg07174121	0.884624725	0.028677017000000003	0.902230483	0.176863944	0.39497322700000004	0.830957122	0.114573249	0.318606801	0.02493079	0.056299571	0.917127244	0.9068570440000001	0.481816791	0.8521058440000001	0.545610247	0.123708574	0.486321856	0.12294933300000001	0.507030788	0.926106478	0.064054418	0.450582495	0.09478148199999999	0.055134197999999995	0.427301658	0.539119542	0.40984052	0.863340405	0.45088604	0.497988814	0.078114422	0.920251484	0.48083068100000004	0.806137551	0.7833488000000001	0.048778262	0.457563781	0.86573619	0.49554010600000004	0.447586518	0.876654368	0.11903506300000001	0.457844725	0.45365449399999996	0.49129286899999997	0.9329133340000001	0.886649026	0.9057524770000001	0.44933394299999996
cg07189272	0.091005771	0.665795375	0.519289221	0.129692794	0.069698816	0.058362436	0.10910440199999999	0.030968535	0.520632886	0.05153594	0.933511194	0.027108471000000002	0.952522863	0.784118458	0.27849624300000003	0.7538194640000001	0.713128544	0.641897159	0.492285301	0.093322548	0.038585835	0.593490929	0.136321089	0.048445945	0.934535413	0.60705738	0.660686311	0.90459576	0.216284119	0.542287747	0.9313645770000001	0.685698325	0.5313683029999999	0.052364178	0.040167601000000004	0.520533263	0.025753897999999997	0.063540924	0.033084756	0.035529578	0.032655744	0.57159695	0.608130381	0.548050465	0.705332409	0.851556636	0.086945304	0.606106873	0.910008266
cg07212104	0.302581718	0.067893297	0.47066313200000004	0.802569683	0.550171634	0.420093905	0.456762637	0.44961656200000005	0.7921244159999999	0.395769783	0.44668078299999997	0.816321576	0.129156763	0.401735205	0.456070485	0.747371243	0.809668242	0.131724492	0.38601383200000006	0.410576769	0.045448768	0.6855089259999999	0.445791991	0.12596384	0.6672953079999999	0.83139279	0.08113016	0.076575794	0.428425139	0.22016280100000002	0.760201841	0.56791377	0.117783335	0.46197847299999995	0.43359848100000004	0.440688775	0.835740715	0.833966613	0.419475008	0.810771247	0.6240534670000001	0.871928697	0.47142286	0.21252422199999998	0.31018245899999997	0.667035663	0.48736496	0.851956851	0.066881657
cg07214355	0.923972302	0.498262993	0.062874079	0.495574691	0.918226833	0.494384595	0.493856322	0.45389788299999995	0.575662649	0.38633185600000003	0.595096967	0.653032584	0.028096825	0.9273841	0.299886261	0.5945270220000001	0.92520569	0.365494424	0.490315183	0.883379769	0.5084182629999999	0.16926877399999998	0.8897187390000001	0.9117491520000001	0.5856971910000001	0.070184811	0.5364005310000001	0.5002258070000001	0.9402116540000001	0.505425565	0.523353816	0.5283033570000001	0.140397217	0.49855804600000003	0.31955581899999996	0.48271507799999996	0.524938284	0.022899811000000003	0.8846968540000001	0.890615513	0.533105878	0.040064421	0.933392476	0.8425308340000001	0.034646953	0.447304911	0.027462151	0.051973387	0.511841821
cg07214562	0.765578843	0.935872617	0.690247145	0.7288934429999999	0.642843865	0.604340799	0.027693037	0.91850128	0.7167567340000001	0.541672787	0.08573713599999999	0.686888155	0.034507748	0.497403466	0.554515127	0.355293112	0.5869087	0.290683709	0.928341595	0.555430623	0.923905803	0.818022012	0.890783505	0.395300119	0.906421545	0.30005709399999997	0.042961825	0.909227703	0.5171259739999999	0.077762388	0.026471103	0.730539785	0.554077982	0.8734634179999999	0.524030844	0.500584327	0.5480458539999999	0.5849544170000001	0.03940776	0.5120553210000001	0.882516273	0.8951420929999999	0.481103595	0.897980717	0.8983666220000001	0.9022731190000001	0.776803798	0.053106081	0.042898556
cg07236001	0.152944416	0.430205225	0.050794392	0.5740877679999999	0.909183353	0.600933405	0.537160981	0.869237812	0.040079424	0.934266678	0.925488318	0.928682653	0.080471663	0.7399026609999999	0.559014605	0.945164627	0.95178196	0.938225237	0.597826304	0.34753419399999996	0.070982792	0.545069459	0.917193843	0.52267196	0.547677219	0.7035599159999999	0.632793191	0.551927032	0.9441019190000001	0.9415751179999999	0.707993696	0.655357903	0.105768285	0.9156059879999999	0.07040855	0.108169221	0.9058887440000001	0.608408744	0.447341461	0.043637277	0.939820628	0.908301239	0.089046834	0.07572675400000001	0.029074505	0.533029239	0.029717489	0.944749992	0.908750814
cg07254165	0.387741151	0.39302404700000004	0.14844713699999998	0.226881622	0.9016159029999999	0.744878515	0.37407933	0.393497831	0.50216914	0.076713635	0.052704107	0.082613699	0.308793694	0.443528563	0.245129978	0.90255268	0.474714859	0.487260079	0.9324784909999999	0.05504404	0.415903225	0.837726955	0.057846972999999996	0.053100233	0.9188860000000001	0.766112838	0.8906854759999999	0.047722212	0.533106457	0.9338895620000001	0.37882011600000004	0.9300555909999999	0.8420921720000001	0.808763783	0.849865306	0.450260932	0.065448721	0.035506924	0.051587758	0.395957334	0.08529055	0.9149748959999999	0.065312766	0.502056198	0.423703537	0.446363265	0.555346189	0.040729875	0.040256847000000005
cg07262620	0.06835528	0.020269841	0.65733211	0.904138291	0.866789135	0.438148174	0.152105132	0.892560059	0.523673544	0.057220621	0.9241161590000001	0.434747205	0.447817233	0.162863751	0.20187868899999997	0.489604747	0.856237633	0.506906306	0.066128195	0.520569527	0.918540823	0.8858977729999999	0.83513036	0.923227473	0.21425962399999998	0.442039832	0.35345077399999997	0.47410356600000003	0.160367545	0.506015369	0.889714307	0.8557687759999999	0.496509839	0.478362503	0.44915717299999997	0.890947125	0.37336874600000003	0.432678695	0.775099599	0.9209559509999999	0.915702582	0.86652907	0.085229463	0.08751799800000001	0.46497889299999995	0.8134194779999999	0.026508721000000002	0.8299123340000001	0.6873333420000001
cg07300384	0.631850369	0.922283668	0.518758808	0.615478989	0.063579989	0.584084426	0.906991517	0.612289642	0.045491408	0.061119815	0.58896281	0.4925736	0.057738770999999994	0.9310209740000001	0.91701137	0.14779624800000002	0.534308963	0.090571825	0.922054881	0.138813927	0.916659652	0.9178071329999999	0.5761724570000001	0.91854476	0.933741168	0.95140739	0.562987723	0.49696952200000005	0.543058577	0.500496255	0.537355527	0.598360828	0.06539868900000001	0.260085452	0.543098575	0.29025244899999997	0.583016424	0.929895673	0.045980917999999996	0.038029312999999995	0.5494819910000001	0.922318297	0.8823285940000001	0.107939046	0.715910994	0.268311653	0.041600514	0.918524624	0.5457782489999999
cg07305537	0.145651381	0.538380847	0.058413969	0.447822901	0.024976365	0.482391165	0.852314586	0.532113804	0.027750217	0.502519165	0.47850260200000005	0.083945114	0.892476865	0.089743059	0.900822122	0.512348318	0.41737911200000005	0.41083183700000003	0.563372101	0.116663192	0.499969909	0.454073323	0.808810977	0.895524111	0.374762241	0.576595191	0.045222473	0.41897091	0.540344384	0.51435558	0.893169986	0.534113113	0.48843318700000005	0.476194244	0.82022459	0.501038078	0.025117188999999998	0.493604275	0.026973752	0.876902877	0.814822339	0.483862788	0.489443996	0.050109304	0.810459714	0.518501058	0.442041994	0.033424353	0.863191642
cg07337250	0.5183974720000001	0.04075561	0.640519115	0.15181960000000003	0.922309116	0.9214767640000001	0.9093875440000001	0.529656027	0.60577422	0.922376836	0.9327612809999999	0.062399075	0.036580849	0.13847368699999998	0.728434033	0.507054731	0.066910658	0.054831137	0.660825254	0.9159472540000001	0.03933517	0.22774627100000003	0.5582791189999999	0.53417223	0.923939572	0.90837328	0.326475632	0.51076977	0.943076412	0.9393003759999999	0.596724213	0.6389218289999999	0.548874933	0.477825361	0.533270899	0.038826572999999996	0.511685307	0.558842514	0.72545379	0.569663673	0.930482695	0.558561202	0.059864255	0.550558265	0.368063219	0.144186863	0.924452725	0.944304629	0.936514996
cg07353561	0.929647145	0.69289244	0.033475353	0.630984831	0.914643056	0.454125866	0.758904928	0.668386722	0.9223983459999999	0.471665703	0.9110438209999999	0.598091875	0.581654143	0.042541474	0.350138057	0.635406063	0.8803227579999999	0.914611918	0.909579589	0.326306231	0.031280302	0.035874294	0.520914945	0.029275826	0.913916794	0.833260853	0.03555651	0.108989142	0.84945529	0.329466043	0.039370213	0.41173086600000003	0.605252062	0.56544171	0.408440309	0.803497839	0.02762301	0.045954963	0.444155026	0.48367891700000004	0.137233563	0.6521680670000001	0.148938918	0.8751952279999999	0.11367446699999999	0.9226300470000001	0.18179869	0.361985966	0.22442121
cg07355757	0.942877677	0.9427657540000001	0.7045321720000001	0.094013035	0.503005815	0.031757312	0.5229427839999999	0.582926135	0.46189215	0.080497738	0.5040493079999999	0.878832003	0.024828972	0.736705342	0.534141062	0.94502547	0.9405501820000001	0.06680800099999999	0.45787115700000003	0.668542404	0.534803621	0.51734698	0.9038192759999999	0.123307943	0.914453673	0.9380430479999999	0.484536781	0.517923289	0.553514256	0.543109971	0.0323394	0.497385756	0.5473897839999999	0.852851235	0.826336064	0.500735461	0.812276462	0.864781755	0.856245075	0.435157425	0.5590129420000001	0.030695213	0.476560934	0.527713609	0.877477115	0.08651153	0.554743454	0.480643996	0.050466517999999995
cg07377358	0.082598697	0.47836844100000003	0.362855831	0.19575904800000002	0.527709301	0.029381805	0.5796927510000001	0.03558741	0.930286451	0.95308756	0.933953887	0.41852885	0.172125804	0.951421011	0.54729688	0.787922845	0.956234427	0.9060227059999999	0.482574503	0.465233889	0.033934652	0.565623526	0.891374882	0.031169821	0.932643235	0.662960571	0.48895842700000003	0.916488147	0.497814484	0.52662961	0.514983065	0.930433385	0.878634852	0.913890595	0.835670455	0.9057145240000001	0.500038034	0.525643895	0.8880765540000001	0.216013874	0.93327595	0.521194512	0.541414825	0.91150987	0.5438397620000001	0.45728927700000005	0.924945309	0.075455231	0.034913966
cg07413467	0.911834395	0.08916500699999999	0.8719424570000001	0.214065022	0.063324205	0.050491917000000004	0.47278383799999996	0.031258207999999996	0.063758653	0.901371563	0.533452499	0.9296460459999999	0.257911442	0.266441567	0.891004955	0.46198432	0.071676047	0.12327914400000001	0.231272707	0.125986513	0.052007184000000005	0.121221952	0.762446994	0.503694645	0.39328976	0.550710624	0.920811842	0.489364915	0.565973368	0.582782723	0.926821322	0.944221395	0.936839862	0.931786241	0.589160253	0.92419229	0.47431662	0.034135035	0.337180651	0.45943166799999996	0.11710251099999999	0.537960996	0.533266845	0.15910106	0.9377639759999999	0.940039147	0.950246406	0.164168468	0.9294896509999999
cg07434487	0.84203614	0.8603218	0.398712416	0.43829602	0.40861043	0.780257147	0.434452393	0.031018094	0.9079573959999999	0.9268127209999999	0.480483606	0.5750285310000001	0.777564131	0.368498517	0.45359477200000003	0.48711139	0.070644214	0.58076861	0.914185927	0.852891165	0.387046115	0.121820709	0.837192336	0.461645212	0.027904082	0.525977891	0.871141438	0.379661088	0.868089821	0.42655316600000004	0.86420804	0.042669196	0.38677243200000005	0.767095185	0.459565637	0.800195544	0.407960824	0.083933231	0.0278566	0.47958496	0.850106405	0.49898136299999996	0.081803031	0.05219002	0.030542563	0.43612198700000004	0.029974847000000002	0.817061857	0.481116285
cg07440330	0.649484243	0.624517997	0.042017487	0.567512771	0.609703742	0.503373984	0.596275666	0.422402744	0.935618125	0.9139282459999999	0.064795552	0.521192721	0.054309696	0.495116956	0.430888486	0.9129316940000001	0.9453015779999999	0.927245078	0.05226522	0.729887862	0.55870867	0.12634504300000002	0.09271429099999999	0.04571284	0.615232106	0.618872609	0.610003725	0.561668446	0.558395427	0.5307194510000001	0.041004871	0.040695952	0.839116607	0.49147291299999996	0.47618373	0.042108604	0.522377695	0.031751399	0.070102233	0.033227397	0.9401668190000001	0.558654621	0.574107402	0.529370417	0.902519829	0.49477193399999997	0.028823229	0.928797663	0.566492464
cg07446297	0.916324302	0.04458242900000001	0.387411403	0.537663631	0.505334892	0.5170728139999999	0.769570436	0.45192973799999997	0.509004444	0.512391329	0.8946916009999999	0.581807587	0.76744322	0.6842356159999999	0.225990995	0.068747567	0.10361759699999999	0.362396073	0.5059680999999999	0.379288525	0.047080084	0.153942293	0.49402868299999997	0.88820265	0.8405878990000001	0.900665376	0.046066349000000006	0.097483606	0.328069805	0.21349097399999997	0.405192851	0.518889199	0.43319673	0.47338243799999996	0.040338714	0.073611786	0.232231905	0.863147572	0.783755944	0.8048414859999999	0.8487741940000001	0.865568742	0.5173586379999999	0.8872952359999999	0.602803613	0.48128058700000004	0.062618801	0.449547404	0.8858935
cg07450109	0.083445579	0.942189287	0.911443853	0.6619232389999999	0.15266349099999998	0.086772175	0.554319087	0.6354406260000001	0.577233266	0.9499186190000001	0.085934262	0.579194205	0.585430825	0.446861412	0.12246298900000001	0.909190759	0.857090441	0.175253275	0.5726014429999999	0.200545639	0.028505046000000003	0.8473327940000001	0.097330645	0.022357546000000002	0.5130021029999999	0.061319744	0.60019573	0.029668028	0.51309603	0.937103853	0.944695999	0.031648745	0.562772324	0.159770525	0.109961324	0.476634902	0.9256958279999999	0.465706028	0.04575477	0.496663717	0.030899487000000003	0.503782129	0.5152291929999999	0.947413845	0.536151641	0.921284067	0.6275934470000001	0.029255437999999998	0.45510620799999996
cg07466693	0.160965405	0.839370664	0.546759989	0.656081451	0.426162925	0.038562308	0.51778812	0.477923531	0.58412047	0.562339612	0.058603357	0.119081058	0.6536141089999999	0.109327455	0.043585331	0.69184969	0.686234268	0.750874459	0.537594633	0.582376187	0.349534255	0.158914988	0.09747918900000001	0.9052764059999999	0.503600157	0.4977187	0.064971924	0.501932888	0.292790769	0.6083834579999999	0.041056305	0.590917889	0.575185003	0.9001188809999999	0.520426689	0.63686067	0.326182762	0.551740393	0.109612226	0.03388342	0.577295615	0.49502647299999997	0.190644591	0.9500593490000001	0.61443142	0.649147065	0.628819867	0.534105299	0.058291399
cg07484568	0.104203327	0.370204352	0.102364945	0.16736108800000002	0.076596913	0.786429722	0.42928496	0.31569921300000003	0.371206525	0.080505623	0.8414287309999999	0.813417115	0.47707663100000003	0.11597302400000001	0.887919687	0.583404051	0.049883313	0.745211995	0.6110510379999999	0.8825123090000001	0.474657394	0.44687857700000005	0.418421916	0.08196777400000001	0.591098529	0.36456780299999997	0.44761061799999996	0.8101008670000001	0.515815267	0.473462916	0.100237947	0.872848355	0.454266541	0.791863695	0.823089325	0.50430597	0.433221956	0.526455429	0.44024401799999996	0.45983824700000003	0.0686236	0.392027605	0.853393835	0.526510368	0.9166149259999999	0.05864595	0.780114595	0.18112261100000002	0.5172007000000001
cg07499317	0.056052619000000005	0.5748131870000001	0.064024823	0.594753828	0.460045063	0.52424901	0.086577708	0.5201557720000001	0.584198621	0.598100422	0.9367931829999999	0.9454259759999999	0.9033978970000001	0.149417346	0.944178265	0.912515043	0.469048905	0.881658728	0.189523389	0.578772698	0.530722124	0.56071245	0.575126673	0.9240191520000001	0.953172992	0.17247655399999998	0.044322647	0.513858418	0.578221279	0.510795876	0.9261780629999999	0.5299902989999999	0.555703707	0.581189805	0.114241248	0.556938102	0.9398301370000001	0.5658587970000001	0.57692999	0.48548971399999996	0.536501031	0.950448161	0.557769258	0.9314377140000001	0.930181417	0.556634076	0.88545284	0.057848215	0.5220728370000001
cg07518380	0.894355221	0.038270872000000004	0.076067827	0.5834972820000001	0.069431621	0.084126193	0.604376874	0.032475269	0.901287524	0.92298325	0.056163797	0.058149976	0.928569221	0.449612978	0.119195409	0.56047339	0.32715716100000003	0.064442919	0.63567658	0.04178614	0.493039767	0.485131831	0.529221423	0.8987802009999999	0.332819598	0.5841126529999999	0.923404542	0.035745763	0.10813889199999999	0.489073417	0.045195349	0.409816284	0.116804691	0.6849652509999999	0.055391780999999994	0.065609593	0.885525151	0.028665311000000002	0.036597455	0.052766165999999996	0.525418841	0.908530645	0.07388937799999999	0.577970989	0.09640841800000001	0.88701363	0.050646672000000004	0.48178430200000005	0.587158953
cg07529461	0.5644398829999999	0.487429575	0.034935532000000005	0.431551852	0.480739441	0.034361232	0.08255354200000001	0.45997799	0.9406459970000001	0.907568557	0.570186124	0.041879739	0.039834474	0.43766779200000006	0.082350029	0.059194827	0.498794666	0.509724714	0.44168363	0.918551447	0.451881949	0.518060758	0.809365401	0.428905243	0.038992711	0.903018065	0.933610688	0.466845487	0.9378312990000001	0.789663563	0.9155169320000001	0.926847229	0.922299815	0.489033509	0.16850409100000002	0.883423101	0.34751121100000004	0.429040786	0.39278049299999995	0.033629682	0.903261894	0.036990243	0.44496902299999996	0.872946167	0.7914995490000001	0.857574077	0.045580117999999996	0.36836859299999997	0.8748295890000001
cg07537821	0.8858678190000001	0.917927185	0.076486203	0.47612192299999995	0.931657409	0.9246712020000001	0.945078168	0.537955107	0.934509404	0.606629965	0.214778482	0.571619698	0.11229071800000001	0.416013642	0.206826572	0.644177886	0.8859340859999999	0.7618262990000001	0.520462046	0.07403983900000001	0.035537252000000005	0.24547497199999999	0.921485491	0.927859817	0.137824793	0.091754515	0.123054355	0.698292681	0.042328273	0.5300192570000001	0.032292835	0.550388079	0.6072040160000001	0.035501485	0.41277475799999996	0.034540277	0.918517812	0.531460672	0.570880569	0.329041047	0.48204764899999997	0.727204139	0.9223340729999999	0.514983811	0.530536504	0.667369223	0.037850597	0.509158389	0.933355085
cg07546579	0.172845188	0.507908617	0.06756227	0.574109847	0.49210655200000003	0.058530633	0.831189823	0.330173385	0.044945149000000004	0.498106373	0.561313487	0.554217776	0.53675762	0.939607843	0.7651747740000001	0.8553561270000001	0.592332025	0.11389121599999999	0.9445237009999999	0.7994854090000001	0.14041920800000002	0.557984365	0.513775882	0.472578465	0.117742426	0.499713928	0.468576499	0.9348050990000001	0.463869195	0.882278536	0.49941840600000004	0.520826504	0.128822233	0.509603493	0.548581161	0.534786196	0.079204914	0.516847568	0.427715862	0.513040093	0.9223947020000001	0.558361647	0.49608414700000003	0.929027298	0.052913657	0.649814349	0.053408512000000005	0.577589695	0.525085172
cg07554745	0.492514791	0.517273823	0.526860346	0.856271931	0.889110554	0.039082501	0.697176626	0.931067667	0.919236563	0.9013862770000001	0.08605103199999999	0.8854910220000001	0.029477765	0.935675148	0.560042328	0.516484725	0.8668649429999999	0.889905666	0.937122598	0.554565643	0.027447227	0.057205869000000006	0.081813963	0.048486659	0.32223193699999997	0.52461493	0.485721653	0.038540302	0.46692678600000004	0.47290161700000005	0.915829697	0.522911354	0.8074127409999999	0.042836697	0.036856769	0.450387404	0.023763864	0.885985743	0.028207303	0.032793129	0.891582731	0.743643767	0.50036643	0.446950047	0.35795702700000004	0.524344412	0.030565914	0.410361562	0.921276855
cg07563363	0.8957180840000001	0.66787225	0.096628521	0.142068992	0.5391223	0.04664767	0.043058779000000005	0.057039010999999994	0.321877373	0.9070473240000001	0.923406776	0.554433918	0.771518661	0.71003023	0.68998309	0.11050656800000001	0.752714532	0.08079313099999999	0.089363905	0.09463533	0.062938655	0.23088645800000002	0.571157139	0.556607533	0.939169811	0.6806669409999999	0.58542871	0.26513018	0.936619735	0.588042407	0.9160626059999999	0.44664088399999996	0.90741447	0.570099669	0.530007488	0.602224317	0.0418046	0.040282467999999995	0.05798609	0.049186514	0.051052319000000006	0.946078795	0.575814395	0.051833843	0.690156082	0.7548887879999999	0.49768208	0.042424814000000005	0.0460911
cg07564543	0.430609936	0.034000675	0.395630396	0.463023268	0.8616001320000001	0.123057739	0.443420379	0.459900094	0.852578683	0.042096364000000004	0.8428906840000001	0.822133372	0.7219030679999999	0.52136786	0.135966549	0.056744768	0.479720066	0.374247664	0.916093563	0.44997071	0.902023707	0.478608542	0.8792874629999999	0.404339771	0.481073694	0.94679339	0.441098557	0.055373724000000006	0.9449562229999999	0.931146279	0.43570060899999996	0.5323521139999999	0.811354107	0.894042915	0.421206435	0.478830739	0.099807461	0.45242378899999997	0.9213623759999999	0.44653311100000004	0.331174536	0.5177962220000001	0.909252073	0.866238996	0.6023597279999999	0.48015715700000006	0.9585711170000001	0.8899395390000001	0.044774815999999995
cg07564806	0.569540016	0.8982635720000001	0.481113509	0.18504173100000001	0.492904522	0.074651605	0.14666368	0.496427532	0.935363464	0.45981236700000006	0.9362998779999999	0.503842527	0.086937979	0.09525306900000001	0.611708832	0.918661877	0.811564374	0.9180369140000001	0.586415234	0.39867079	0.49162963299999995	0.567471094	0.49485376799999997	0.040268744	0.368385022	0.048772802000000004	0.9461222579999999	0.674479828	0.6263153539999999	0.085156655	0.49658675799999996	0.722038805	0.409289707	0.880194183	0.473712523	0.529318041	0.07851978400000001	0.479791831	0.093886994	0.038733124	0.936144745	0.542029409	0.49423448600000003	0.875530637	0.14680654699999998	0.302460727	0.7356602459999999	0.443009185	0.7432071109999999
cg07567326	0.036441247	0.588195693	0.923936091	0.145716716	0.679694405	0.5092455339999999	0.506796247	0.160342495	0.914443295	0.61041366	0.597614929	0.49562128899999996	0.51889222	0.9031271679999999	0.5249333589999999	0.44808694600000004	0.17989029199999998	0.5563294129999999	0.075374265	0.8769717359999999	0.539009022	0.48015817899999996	0.047773563	0.427110439	0.086161671	0.046541212	0.124577904	0.605087747	0.922925815	0.076582847	0.525107667	0.35007652899999997	0.199073408	0.558263266	0.456972301	0.26194334199999997	0.312545326	0.057074359000000005	0.886677883	0.546218656	0.502791168	0.328274909	0.8952285209999999	0.59713095	0.498120059	0.22324849800000002	0.905643317	0.093719518	0.594536933
cg07581462	0.742902143	0.696189332	0.855421599	0.580878215	0.48354714299999996	0.49201989799999996	0.05317025	0.444197419	0.58982129	0.544209775	0.6826008920000001	0.514611445	0.93074524	0.552997058	0.768483439	0.912076177	0.905021262	0.093022101	0.903999618	0.587157226	0.9046705290000001	0.096237832	0.551956082	0.9040556359999999	0.048045884000000004	0.058461195	0.896853488	0.580758697	0.502766621	0.796907555	0.891455082	0.918243404	0.501527094	0.538120752	0.076928516	0.86786463	0.476629675	0.03773818	0.120111121	0.49700879299999995	0.543447781	0.502336867	0.061333168	0.07586462299999999	0.747910958	0.086894264	0.9316701470000001	0.592585288	0.5438686110000001
cg07617207	0.09295286900000001	0.6945243520000001	0.885907496	0.730449165	0.573709268	0.068023899	0.18938977699999998	0.565269047	0.047835612	0.572540876	0.9320298140000001	0.045906194000000004	0.9497236029999999	0.560433246	0.88428822	0.923299075	0.19698465899999998	0.6682181979999999	0.542747444	0.679357175	0.476980835	0.567909927	0.935154742	0.907668059	0.9253443140000001	0.07537949	0.48169869200000004	0.036128769	0.549697766	0.301073138	0.8893889420000001	0.934288069	0.563890207	0.926523946	0.9265138159999999	0.816565222	0.559875379	0.556039462	0.086371686	0.525676864	0.562704992	0.07754277799999999	0.553399262	0.606696958	0.068103761	0.59462393	0.9447804670000001	0.538939886	0.523370859
cg07618758	0.9099122709999999	0.520397992	0.11694929	0.888498085	0.469833416	0.035461098999999996	0.048705252000000004	0.212602441	0.49853123	0.063662396	0.527841661	0.825643785	0.463770306	0.49335233100000003	0.46107559299999995	0.790785156	0.476042655	0.478126857	0.033305784	0.498563246	0.47116343200000005	0.067048247	0.84530139	0.837256861	0.434546759	0.888085095	0.08948346	0.31896865	0.848300038	0.530495237	0.039053914	0.504053351	0.45851435399999996	0.8725446379999999	0.036380613	0.036360007	0.038915538	0.49285281	0.416690314	0.74003497	0.042829890999999995	0.844941295	0.042442275999999994	0.042423952	0.508015427	0.5506076129999999	0.411487286	0.900381256	0.520221776
cg07628829	0.33676108	0.895015542	0.131081595	0.111500634	0.038807995	0.55409139	0.038344378	0.48102425600000004	0.913340365	0.9149720370000001	0.903581533	0.047971268	0.040730281	0.077949878	0.902659104	0.591279105	0.502415514	0.502895829	0.064290328	0.46709229700000005	0.521029764	0.460701706	0.060698838	0.031072371	0.903061346	0.591456315	0.628211771	0.508563392	0.911663783	0.909969403	0.536013706	0.910072515	0.907642643	0.050442979000000006	0.890534699	0.044810333	0.835668537	0.516365485	0.484447722	0.7597110029999999	0.550689161	0.900712666	0.547084227	0.07260997400000001	0.09766004699999999	0.49261093200000006	0.544479274	0.47578218299999997	0.505662351
cg07638462	0.6715080840000001	0.09224701800000001	0.074801415	0.432128058	0.611920878	0.045939333	0.21819139699999998	0.07382428	0.03594487	0.8561804159999999	0.056755719	0.049491046	0.474881503	0.791484058	0.483847585	0.400223218	0.30450041899999997	0.592113426	0.461204929	0.43762742	0.038392321	0.46555906799999996	0.440915479	0.8809996040000001	0.851920288	0.585435519	0.504724344	0.8925796859999999	0.805631923	0.099482658	0.04471031	0.8713242240000001	0.425663904	0.448926328	0.346795732	0.8259565590000001	0.228571831	0.057186518	0.048145865	0.46836538	0.49234991	0.8708654459999999	0.516950803	0.47739635	0.060689495999999996	0.865078329	0.8396656509999999	0.550733425	0.05754458900000001
cg07648143	0.522774534	0.52860998	0.901502435	0.595570803	0.946368978	0.047465687	0.045640672	0.9242960159999999	0.695786714	0.637154155	0.035085779	0.5839898339999999	0.138136234	0.648789626	0.060810723	0.362581909	0.19644963899999998	0.07584715	0.06071762	0.044610254	0.033826876	0.088435426	0.914161949	0.038070684	0.044907299000000005	0.669506251	0.907706169	0.567600321	0.047678784	0.661927421	0.5519592329999999	0.03588307	0.034391094	0.5476283679999999	0.935317858	0.568687473	0.585366349	0.568100359	0.9552188659999999	0.700205245	0.071088603	0.05116851099999999	0.059402105	0.55251811	0.716784105	0.048211378	0.09933952900000001	0.036881898999999996	0.528656143
cg07656865	0.441945594	0.594239383	0.910074603	0.9430538270000001	0.520332059	0.5418154860000001	0.04644362	0.384046499	0.5932460820000001	0.547018031	0.9173920940000001	0.037397134	0.44703026	0.909722936	0.584264829	0.518308384	0.867153684	0.705662041	0.047529613	0.8106490609999999	0.547533326	0.8344578109999999	0.5489409479999999	0.529660282	0.44589253	0.047188419	0.584757482	0.629292806	0.60716797	0.480627769	0.510557024	0.585916935	0.8987506270000001	0.042107526	0.128979475	0.884136302	0.530289297	0.5102360020000001	0.8389801309999999	0.899825283	0.039744969	0.538230932	0.920338038	0.500863311	0.050402876	0.067823269	0.058959885	0.040030284	0.9008207770000001
cg07658206	0.049090697	0.5767443329999999	0.058702190999999994	0.132754566	0.514379119	0.041916094	0.514987765	0.912818412	0.612037395	0.932669992	0.9094880909999999	0.513944534	0.05527423	0.609470584	0.63711184	0.188314725	0.507742708	0.618835319	0.5351998570000001	0.096120549	0.520004196	0.055500879	0.560696269	0.028143627	0.561912161	0.935122515	0.04194748	0.040460468	0.577878738	0.479596554	0.029487561000000002	0.538530004	0.929470723	0.540574442	0.916466792	0.9104878009999999	0.913139417	0.536737947	0.931143465	0.554144881	0.608256823	0.940976822	0.927591286	0.090910111	0.43861346100000004	0.747597953	0.557330224	0.940479356	0.5930722860000001
cg07672908	0.88070498	0.554995069	0.669302893	0.665863074	0.047404586	0.059192182	0.073404042	0.11769225400000001	0.311759255	0.922450905	0.922100551	0.070925766	0.635292564	0.529730293	0.906657481	0.909813577	0.602954863	0.619473066	0.159369827	0.09805875800000001	0.906045898	0.07254731	0.636029955	0.627734279	0.663082038	0.08865408400000001	0.935806817	0.598706262	0.931040192	0.9290598840000001	0.9100990590000001	0.930551033	0.068482296	0.9271014479999999	0.701472022	0.063796388	0.663614926	0.045930684000000006	0.591128622	0.042314990999999996	0.939560417	0.934347802	0.9351797940000001	0.064836621	0.8520114320000001	0.5950726820000001	0.906561005	0.718947688	0.052360578
cg07685025	0.064052765	0.019696138000000002	0.790029711	0.43865946899999997	0.661759282	0.06478861400000001	0.047675899	0.563580939	0.9134226520000001	0.511980639	0.907185184	0.5025006710000001	0.432774019	0.40712687200000003	0.559447273	0.5603926779999999	0.534441264	0.839673296	0.052968175	0.906752695	0.41198473399999996	0.453461551	0.797220817	0.869447435	0.023440555	0.474409691	0.9371650979999999	0.658942794	0.034287527000000005	0.065692574	0.451702493	0.834114371	0.447443541	0.468412221	0.418346714	0.7863107890000001	0.397277029	0.034320752	0.443476336	0.026686857	0.8711396290000001	0.038570974	0.49705955700000004	0.807645443	0.907363653	0.398707186	0.017237416000000002	0.8677596909999999	0.494384634
cg07687172	0.9337786840000001	0.509500899	0.621335259	0.792209975	0.507727128	0.428131362	0.8568962940000001	0.036660917	0.948719885	0.5262414120000001	0.418349715	0.49826943100000004	0.577805576	0.417855808	0.475812946	0.42825362200000006	0.475533143	0.43937430899999996	0.8738803820000001	0.05542411	0.018929709	0.094695028	0.800814347	0.41807386700000004	0.49417367700000003	0.892761664	0.515749176	0.8947404840000001	0.051361335999999994	0.49096765200000003	0.47245738200000004	0.7994833840000001	0.41077206	0.494697989	0.448444656	0.8807501240000001	0.032691503999999996	0.47305829	0.451433407	0.464244185	0.435808816	0.47701742399999997	0.418750921	0.055749162000000005	0.470589288	0.022885693	0.955333357	0.450778004	0.939373925
cg07705913	0.584374475	0.55481819	0.772423738	0.849591781	0.624204489	0.438956206	0.162660413	0.026104397	0.9448480109999999	0.522431591	0.028961682000000002	0.20259442800000002	0.046962523	0.04469604	0.30762019399999996	0.7084876379999999	0.8348138270000001	0.060637397999999995	0.48581199999999997	0.884232936	0.69364238	0.046163942	0.476724099	0.463432565	0.899701049	0.528975684	0.941869088	0.567856103	0.9250032859999999	0.938466055	0.938101181	0.850675773	0.88383712	0.480076589	0.470820003	0.520591508	0.46616610299999994	0.755278791	0.09838278800000001	0.524438278	0.919505094	0.8396327259999999	0.49776153700000003	0.5086486929999999	0.9363778779999999	0.7141321009999999	0.019774431999999998	0.528607013	0.467599566
cg07712541	0.405516506	0.45816085799999995	0.819700648	0.250762041	0.017438999	0.453271443	0.028467492	0.017321263	0.23495544899999998	0.043222052999999996	0.44062360100000003	0.910226897	0.42218104700000003	0.8722157559999999	0.399709287	0.505358847	0.016650526000000002	0.063881536	0.428624037	0.489971502	0.425694753	0.214136574	0.49167578799999995	0.9169191859999999	0.877683907	0.53566205	0.7352308359999999	0.921624298	0.7885086659999999	0.031063765	0.872224117	0.94127216	0.512281514	0.44614396799999995	0.523335177	0.441475695	0.291104145	0.100254789	0.019789298	0.029571452999999998	0.889237864	0.42495749299999996	0.422710023	0.08319217799999999	0.956200761	0.508061648	0.582438605	0.897307156	0.835129217
cg07722783	0.919624523	0.68112754	0.056517215	0.094632682	0.040340364	0.47022439299999996	0.48995320600000003	0.03056652	0.92440558	0.888945077	0.060733975999999995	0.039899697000000005	0.566748945	0.159121091	0.902196208	0.055842534000000006	0.568776105	0.12533040199999998	0.912079876	0.150604079	0.569167413	0.121370841	0.582728847	0.915966541	0.4400602	0.042440937000000005	0.945948417	0.64979894	0.039028459	0.9110289540000001	0.107640859	0.690384184	0.50929711	0.08970586	0.533759574	0.9201709159999999	0.7326441920000001	0.030606486000000002	0.028617626	0.561526874	0.292176045	0.05113812	0.5344479120000001	0.120201055	0.586914032	0.6851019159999999	0.047290843	0.328533397	0.038254749
cg07727809	0.8507995909999999	0.871152095	0.524238567	0.671865011	0.8436807540000001	0.039581318	0.040955828	0.035195917	0.914386272	0.159454186	0.894134625	0.453543497	0.529585863	0.887750699	0.599378976	0.92400052	0.551267894	0.09496336699999999	0.599721966	0.92211786	0.492481929	0.16452372199999998	0.805814994	0.9005124320000001	0.5105383379999999	0.904216012	0.23425871	0.498472288	0.058629305	0.228381342	0.904295836	0.218638191	0.06263505700000001	0.39602892100000003	0.538328796	0.513633757	0.872167465	0.403686857	0.041075931	0.49667634	0.06423601799999999	0.11780600699999999	0.496419961	0.918325433	0.686082249	0.34189864600000003	0.597818894	0.5251304689999999	0.910361566
cg07731272	0.06460592	0.9193027859999999	0.392199187	0.566128296	0.861326547	0.44012402899999997	0.421273633	0.525632047	0.520618473	0.470417304	0.5520116429999999	0.88453045	0.866725283	0.439390584	0.823118653	0.446862604	0.229492472	0.89738031	0.56691707	0.7849886420000001	0.04016047	0.7682665890000001	0.476317648	0.051454988	0.44933718100000003	0.8108691159999999	0.035171673	0.057359762	0.842425512	0.7871265040000001	0.890920961	0.919285372	0.462845424	0.466841464	0.457128854	0.778398466	0.48182650299999996	0.896877864	0.520009551	0.498381326	0.908242876	0.084748851	0.507678655	0.545517314	0.55777117	0.518107137	0.921830732	0.5078181970000001	0.6254185489999999
cg07744075	0.483804323	0.073823834	0.366335222	0.19815049	0.44415711700000005	0.432128823	0.046140327	0.032040156	0.8226596340000001	0.8548540040000001	0.08493335099999999	0.85999451	0.9087431770000001	0.11954010000000001	0.751616332	0.245692913	0.7509584420000001	0.583052609	0.472759621	0.879602511	0.104504839	0.43274456899999997	0.441655586	0.821546675	0.481652043	0.709684495	0.478058995	0.505406596	0.47024374	0.7950034	0.767325348	0.858143773	0.67960268	0.731201188	0.63044742	0.085293552	0.787497998	0.052822109000000006	0.45520134100000004	0.753408753	0.427093092	0.08824392199999999	0.09447313	0.45491793700000005	0.323817621	0.683298685	0.9432639859999999	0.407953158	0.419795005
cg07767515	0.66809788	0.06526810799999999	0.087940031	0.20237617600000002	0.576226868	0.644465793	0.589377542	0.396739921	0.7981534159999999	0.55901257	0.10653256	0.9407956959999999	0.783363233	0.931360795	0.5774148020000001	0.8488630840000001	0.048749993	0.04875209900000001	0.9222696690000001	0.594288147	0.933048938	0.096700425	0.911605885	0.591839777	0.061485434000000005	0.643309983	0.254848082	0.597359677	0.9108415679999999	0.648321085	0.5860103170000001	0.562289673	0.06917504299999999	0.649186422	0.660682985	0.583192974	0.088428925	0.044069788	0.546442185	0.610358893	0.075342393	0.077155565	0.545584499	0.6416582270000001	0.057173982000000005	0.213039914	0.060156962	0.791641277	0.20761607699999998
cg07771976	0.457849512	0.036040464	0.456751619	0.409531473	0.086780885	0.780573383	0.060085050999999993	0.8812978359999999	0.866565151	0.489170886	0.53837841	0.878914402	0.9289103409999999	0.8144502029999999	0.5522756839999999	0.845400707	0.544012112	0.572192547	0.8370302709999999	0.48957866899999997	0.449027633	0.811156745	0.44823210399999996	0.8970351000000001	0.5142193939999999	0.855158359	0.047922125999999995	0.9017403079999999	0.9221610729999999	0.921659138	0.037078582	0.885432439	0.8595061540000001	0.467421848	0.471148529	0.817443149	0.470020906	0.7953533070000001	0.81802111	0.448157927	0.533016586	0.89799219	0.432094064	0.885556415	0.49398652	0.43756806600000003	0.033444032	0.878374352	0.447839182
cg07783491	0.448499995	0.46189002	0.043724902999999996	0.8722012440000001	0.46723634399999997	0.49374269299999995	0.07699041599999999	0.432073063	0.837084308	0.517136726	0.8895538959999999	0.48764887799999995	0.821841459	0.77608523	0.229313133	0.544994942	0.824632327	0.7772762459999999	0.86664938	0.49790076899999997	0.034377364	0.451699929	0.436984153	0.052771505999999996	0.8788762370000001	0.056954004	0.797848056	0.832813397	0.447005338	0.483360766	0.08167390299999999	0.847932314	0.831360312	0.45015927299999997	0.45585857	0.793317225	0.43065617799999995	0.045407095	0.455728187	0.866355427	0.874367314	0.457475329	0.826925495	0.526479719	0.818615201	0.931140656	0.8993456590000001	0.045366273	0.865800602
cg07796335	0.463834344	0.525194807	0.52744217	0.923732773	0.539741321	0.030501737999999997	0.113876763	0.606521247	0.027689186	0.48571174100000003	0.904935918	0.49108904200000003	0.12549068800000002	0.18518784100000002	0.6382006720000001	0.49971758	0.06614617099999999	0.10534999199999999	0.627357965	0.8721572940000001	0.049609559000000004	0.160498491	0.018637406999999998	0.521324233	0.92358611	0.842811788	0.505463271	0.290508512	0.9352615940000001	0.567333129	0.928104445	0.028709516	0.06466776099999999	0.546301104	0.08615361199999999	0.449790827	0.038417321000000004	0.8819105070000001	0.53095863	0.91807229	0.058032357	0.5081352029999999	0.037954535	0.5481198389999999	0.537613338	0.022744896	0.860638298	0.920288129	0.029934414
cg07807395	0.620567259	0.9202696359999999	0.242492994	0.9367897620000001	0.083202125	0.612189679	0.508354007	0.6214291789999999	0.623627921	0.9522410290000001	0.592052093	0.9286938290000001	0.481473891	0.589519372	0.263500521	0.621252437	0.576720053	0.51923699	0.204555646	0.053525805999999995	0.363928559	0.883171765	0.922723704	0.519111035	0.650653609	0.06820693	0.946809073	0.675838675	0.9444299979999999	0.566738356	0.921289008	0.690701516	0.516187802	0.066045387	0.895703335	0.5882143989999999	0.582007181	0.49994188100000003	0.496437699	0.040723791	0.574736365	0.585494116	0.073282483	0.549407489	0.626980546	0.498189699	0.947334709	0.9445921340000001	0.560437463
cg07815011	0.810459985	0.056808802	0.104643603	0.203471777	0.65167592	0.39277893	0.084106496	0.958612743	0.9565525090000001	0.964521512	0.882949877	0.581977002	0.635066341	0.14412301	0.715585151	0.293598792	0.815343503	0.547909464	0.5658173710000001	0.7570770859999999	0.923884425	0.19442034	0.479731284	0.027594393999999998	0.9678701999999999	0.666969943	0.939882852	0.910323903	0.588017708	0.948085872	0.943031471	0.547544157	0.461701636	0.624709311	0.524016927	0.90075897	0.9358730670000001	0.928948645	0.060791255999999995	0.025790247000000002	0.954496096	0.550359943	0.11035621300000001	0.9487088340000001	0.40863007799999995	0.6354762939999999	0.576694334	0.465905303	0.9518285479999999
cg07823099	0.053268632999999996	0.9114678740000001	0.231235795	0.44612239	0.9172147970000001	0.5322405920000001	0.903475017	0.90085143	0.86693643	0.923132002	0.048155552000000004	0.5712022179999999	0.87053179	0.9103949020000001	0.712793661	0.926404546	0.032115501	0.816332101	0.118298496	0.505694245	0.44659261100000003	0.837774736	0.877402116	0.037039529	0.037915213999999996	0.495614262	0.47582284799999996	0.484455425	0.5436192479999999	0.928976248	0.504354461	0.276905089	0.043730242999999995	0.067054281	0.5250689620000001	0.8982209529999999	0.510810317	0.491207367	0.554218487	0.476897584	0.907030135	0.043497182	0.044817004	0.50378238	0.916339872	0.040930567	0.614131344	0.54268599	0.49572490700000005
cg07827433	0.035565717000000004	0.025648657999999998	0.512174371	0.592858459	0.7892146990000001	0.063386241	0.845690257	0.486852006	0.47798542299999996	0.908104661	0.410279357	0.059633359000000004	0.915921949	0.11970590699999999	0.776648845	0.512249975	0.41317405799999996	0.8801933259999999	0.511781872	0.843553949	0.892737771	0.08543838599999999	0.470613005	0.49759167200000004	0.84213616	0.108401235	0.48631931100000003	0.47458931299999996	0.876459243	0.45185050299999996	0.055999453	0.8938076559999999	0.48827790000000004	0.475627526	0.802209882	0.046282354000000005	0.033883666	0.488400515	0.7992013990000001	0.770529085	0.8725253279999999	0.8636947690000001	0.49354727200000004	0.076130825	0.078029398	0.028345611	0.030830249	0.812912106	0.515791352
cg07834475	0.493102739	0.031804504	0.035537911	0.076895767	0.054486085999999996	0.10773352900000001	0.5335838079999999	0.9245368490000001	0.513768318	0.506523452	0.05755152	0.564759363	0.9280237029999999	0.479054175	0.9587757709999999	0.939311605	0.606774681	0.042608454000000004	0.037418627	0.458844429	0.834138679	0.15376362	0.51467392	0.48398266100000004	0.509201662	0.032389601000000004	0.8932875920000001	0.880709709	0.9291060740000001	0.945441654	0.533415845	0.514166705	0.18416603399999998	0.521773759	0.062480255	0.596045055	0.914864363	0.451707119	0.5219812779999999	0.034900076	0.929887595	0.514764916	0.5182204260000001	0.109361671	0.915127721	0.922635205	0.573335658	0.949084932	0.492564921
cg07837763	0.43524482299999995	0.666767197	0.143532013	0.8570418890000001	0.0685148	0.029132581	0.021928938999999998	0.021749692	0.580231144	0.910816933	0.347873204	0.844583442	0.020704248	0.519988729	0.562796741	0.401583511	0.515826384	0.874363371	0.9308625759999999	0.054326319000000005	0.903233737	0.423713557	0.09258347199999999	0.031134886	0.9106634509999999	0.9246193009999999	0.37648891700000003	0.489047137	0.906037289	0.44681412600000003	0.923687418	0.7961159170000001	0.055150227	0.469019284	0.11157924300000001	0.460213096	0.021083655	0.873096352	0.028439212000000002	0.019091844	0.48508586200000003	0.8908971609999999	0.927046812	0.47363745100000004	0.35310600799999997	0.207144589	0.336526276	0.038894495	0.051655572999999996
cg07838857	0.7133488109999999	0.877563476	0.016536701	0.035843291	0.462817862	0.436153415	0.42695704799999995	0.7084474059999999	0.475562516	0.529296371	0.51066246	0.057232965999999996	0.934908851	0.926360947	0.267990683	0.578900309	0.481884905	0.940604234	0.10506538900000001	0.8341389229999999	0.461692868	0.4979019	0.887314797	0.918980254	0.028297199	0.118465695	0.473951588	0.576995238	0.897791613	0.466289289	0.47911185799999995	0.703963149	0.290633183	0.339515175	0.08007247	0.803299419	0.031588893	0.50725914	0.455699054	0.497110424	0.301075694	0.482372032	0.857707007	0.448953008	0.289860462	0.72725191	0.866446695	0.564165874	0.453052401
cg07840003	0.056818575	0.572269221	0.535523152	0.10189469400000001	0.032791069	0.038948121	0.939975637	0.933095123	0.9350353579999999	0.612091895	0.587497432	0.943547606	0.029167901	0.564144904	0.578108776	0.088841339	0.642810797	0.6872796959999999	0.528114683	0.521023032	0.039334403	0.05228226	0.9300335059999999	0.030561763999999998	0.0329277	0.511390708	0.032975021	0.546744094	0.043448485	0.063598776	0.485119321	0.028755142	0.620560773	0.082753156	0.645388782	0.577082448	0.02561314	0.554462285	0.554574667	0.46783284399999997	0.575442641	0.5382764720000001	0.065562194	0.9581008520000001	0.8847331420000001	0.067572297	0.017248963	0.58122047	0.5300130120000001
cg07887910	0.196747897	0.28658944399999997	0.8568142540000001	0.5988529770000001	0.5129420960000001	0.6709411479999999	0.087300204	0.39974960299999995	0.40470484100000004	0.127337754	0.493744301	0.8331834159999999	0.206452797	0.306351558	0.712102226	0.403077523	0.205160628	0.7168495429999999	0.128210138	0.673010405	0.589384175	0.560137721	0.876224573	0.877909998	0.054901642	0.629957959	0.510056286	0.804196714	0.184383673	0.868300697	0.89180947	0.622130698	0.803868131	0.906276575	0.650051215	0.526163686	0.30348546	0.061945814	0.8339081190000001	0.06170539	0.5587183960000001	0.145306129	0.875463975	0.087329233	0.082107393	0.39110311200000003	0.24341944699999998	0.84708328	0.802455922
cg07911228	0.023195526	0.48483568	0.512122266	0.07025153599999999	0.033103646	0.018411828	0.944241619	0.537421948	0.5461621489999999	0.5084314529999999	0.601078758	0.58922424	0.946634344	0.523624516	0.378646817	0.06477221799999999	0.598504378	0.640039128	0.525233293	0.023384099	0.564607217	0.887137147	0.068940737	0.9419830459999999	0.5188439260000001	0.9150988520000001	0.9426736640000001	0.50120385	0.931150736	0.05632664	0.50604762	0.954670114	0.935917922	0.575190419	0.487662239	0.933325452	0.024884086	0.021817662	0.529742755	0.5532863379999999	0.9513372920000001	0.949829437	0.050100504000000004	0.9450926059999999	0.055007086	0.6915040490000001	0.696431833	0.9484454179999999	0.038865538
cg07914743	0.040019121	0.5191105229999999	0.448213604	0.540473716	0.053395937000000004	0.106944974	0.8434308770000001	0.43062223	0.425693484	0.702113469	0.8910315329999999	0.8526892009999999	0.840532418	0.44903142799999995	0.541198638	0.419258584	0.05725187	0.843122588	0.821402656	0.496326408	0.49494573399999997	0.428023284	0.750868353	0.848143306	0.469454284	0.448005221	0.813825239	0.435285308	0.878914008	0.057203631	0.452575548	0.8629839109999999	0.808766401	0.44890000399999996	0.09183768	0.826915416	0.798926721	0.441245609	0.43097412	0.027768539	0.039556857	0.833463831	0.46193698200000005	0.441001776	0.036958255	0.8745245079999999	0.552237391	0.45741795399999996	0.818318385
cg07922345	0.059414133	0.5877426170000001	0.46926237	0.088393739	0.920905014	0.039793312000000004	0.887028626	0.031030209	0.91125442	0.060945962	0.843516328	0.6614273270000001	0.03941709	0.078768891	0.911867372	0.174351993	0.553316176	0.532626846	0.7072659459999999	0.121291726	0.47066215299999997	0.52848438	0.934348466	0.486564864	0.030414382	0.057983235	0.049962564	0.418051041	0.051846811	0.574911509	0.553337589	0.027391872	0.41014088200000004	0.885323292	0.548412903	0.507791454	0.506602248	0.022351008	0.47380148	0.025322091	0.518102911	0.046999358	0.9014197340000001	0.52400505	0.07642864	0.8964692590000001	0.704125498	0.93134612	0.559336597
cg07934484	0.505102449	0.5339742479999999	0.49760583399999997	0.23159763600000002	0.499609295	0.079975556	0.024297599	0.52551608	0.566581012	0.152680397	0.9139010890000001	0.948940659	0.940632162	0.258907135	0.582312865	0.43136382700000003	0.38811516700000004	0.47856828700000004	0.557482901	0.41905964700000004	0.41944159200000003	0.826335887	0.952584867	0.03265107	0.033597149	0.07418808	0.917242505	0.90341018	0.468072186	0.910840082	0.905912458	0.030830489	0.503050545	0.39911865	0.805842275	0.8443242209999999	0.08606575400000001	0.47361582399999996	0.047376172	0.47040941	0.871939125	0.42421666399999997	0.53745449	0.394808699	0.9448135870000001	0.567850544	0.9545352690000001	0.037744687	0.435770638
cg07934856	0.558564547	0.49620086	0.57081204	0.481582709	0.903613034	0.551386257	0.051712325	0.766072657	0.46758508299999996	0.892990235	0.583271946	0.882830703	0.440113121	0.5012624760000001	0.8038346190000001	0.485894621	0.043514184000000004	0.875475925	0.54741682	0.103786276	0.030095477000000002	0.507514028	0.87620316	0.8920680559999999	0.808987048	0.048233363	0.43085258299999996	0.04267747400000001	0.519136111	0.14400846	0.43232116600000003	0.026394063	0.39887225	0.8895646159999999	0.474012965	0.029083401000000002	0.593627396	0.028630992	0.47610537	0.071809921	0.5433415420000001	0.46443481600000003	0.879621165	0.928469496	0.8705924079999999	0.385175259	0.687917958	0.90481242	0.469966745
cg07939002	0.045931742000000005	0.031203467999999998	0.062046299000000006	0.15983482	0.509647512	0.055077758	0.7534801729999999	0.141804986	0.487613623	0.892367424	0.53744388	0.841428609	0.473685312	0.9068060240000001	0.511063602	0.45859874	0.553856039	0.92988824	0.9183415340000001	0.18427281199999998	0.9216811770000001	0.478684085	0.888357506	0.41881402100000004	0.496103003	0.45112962799999995	0.860227222	0.031510448999999996	0.880017609	0.510886566	0.032858115	0.897967651	0.512859756	0.492715135	0.904495009	0.8512849709999999	0.48469643100000004	0.474053089	0.026172029	0.422753194	0.8910165409999999	0.797646545	0.45274899399999996	0.521111349	0.03719772	0.9119160559999999	0.409499319	0.904771927	0.857254683
cg07949986	0.46440939200000003	0.466954837	0.548874857	0.162255229	0.439796901	0.02040583	0.164433989	0.8254653190000001	0.565080035	0.029085107000000002	0.021192274	0.550947841	0.9051751690000001	0.526790075	0.8069331809999999	0.418110004	0.407135918	0.8279597479999999	0.53972195	0.814126261	0.36070238600000004	0.457369298	0.778594793	0.9230422340000001	0.945225669	0.425041441	0.506238189	0.020585411	0.8610633959999999	0.043868932	0.9025867540000001	0.937429848	0.431249303	0.403824966	0.058429052	0.820766894	0.407704829	0.825498787	0.035119397000000004	0.7325482	0.43329117899999997	0.910229368	0.81313671	0.467575257	0.46064327200000005	0.53215408	0.594767356	0.9279270759999999	0.946066902
cg07955921	0.6760945420000001	0.45963387	0.06852675	0.46451275299999994	0.890822035	0.084222454	0.052699734000000005	0.645253007	0.878021807	0.086246585	0.945719977	0.034123341	0.6570322470000001	0.119396425	0.90983254	0.647137866	0.9515168690000001	0.7429617009999999	0.6846737070000001	0.7068356709999999	0.91442568	0.607210678	0.590945408	0.037870411	0.9203485229999999	0.630130443	0.640854836	0.600797736	0.060643085	0.517310831	0.5159046589999999	0.546584141	0.49959796100000003	0.4875651	0.512278884	0.138434655	0.05872963900000001	0.028374918	0.04850554	0.899023103	0.40078124600000004	0.942820986	0.485727576	0.9520079370000001	0.692612661	0.39381294200000005	0.028673822999999998	0.93520992	0.6614967589999999
cg08009901	0.050218230999999995	0.530022352	0.402866835	0.6368070029999999	0.45937319299999996	0.052120365	0.023504361	0.451825214	0.37290617200000004	0.900718351	0.443423955	0.842824958	0.44525032600000003	0.443392347	0.840448582	0.813533272	0.30533364399999996	0.57870338	0.444593955	0.916565977	0.37738734799999996	0.14058062699999999	0.057054339	0.029189332000000002	0.036656084	0.8016770679999999	0.027070962999999997	0.522689894	0.893673565	0.41348899299999997	0.43131602799999996	0.455414472	0.203027994	0.44823142	0.466503946	0.767527388	0.04041077	0.436491412	0.043230492999999995	0.386303596	0.050984054	0.7686523940000001	0.485273479	0.47529972299999995	0.056542933	0.909181017	0.446288976	0.7973265390000001	0.43823956399999997
cg08031689	0.910597709	0.917668574	0.5697033020000001	0.34090339799999997	0.605958636	0.040388214	0.592618086	0.7590696159999999	0.056246860999999995	0.48300472	0.5491449079999999	0.565942774	0.894161833	0.106185606	0.9203494520000001	0.561112882	0.422223091	0.241011695	0.8440544240000001	0.654464212	0.522960456	0.524574911	0.554858174	0.6083930670000001	0.73116382	0.511182999	0.056793485	0.154510515	0.871703102	0.16878831600000002	0.623603182	0.8310797259999999	0.643523866	0.476902826	0.922050193	0.903907894	0.460360014	0.044368338	0.42296955799999997	0.035562422999999996	0.76791675	0.194434597	0.17337923600000002	0.523519689	0.74469645	0.726457389	0.913242883	0.444345237	0.85439325
cg08060987	0.14991455199999998	0.534787213	0.024746379	0.584006129	0.9118470670000001	0.069941663	0.44338198100000004	0.8776241029999999	0.6880900640000001	0.627724605	0.9047471220000001	0.9323733740000001	0.532331317	0.571287554	0.083423728	0.038656328	0.494301914	0.579263729	0.654334777	0.39373288100000003	0.317849842	0.352384872	0.10490063300000001	0.578264532	0.055182611	0.926148311	0.940110252	0.514470723	0.074360812	0.9013432229999999	0.44807878700000003	0.888900703	0.8882519109999999	0.519824029	0.051667244	0.556096148	0.89345361	0.029240215	0.9131371890000001	0.91079093	0.5318656970000001	0.54079837	0.052319499000000005	0.500864933	0.7457946590000001	0.8948069820000001	0.078387224	0.539144809	0.570779087
cg08061720	0.023938038	0.323310852	0.015596032	0.40859944	0.7118862140000001	0.323154712	0.462233099	0.24867817399999997	0.493367502	0.836106879	0.05063725	0.78309864	0.8678724959999999	0.017062047	0.511201085	0.069286771	0.498851392	0.944592502	0.559464447	0.468757026	0.031553567000000005	0.477711021	0.401025449	0.020943812	0.441728997	0.686835539	0.798307661	0.844285043	0.693140634	0.7676941340000001	0.020616723	0.7242677129999999	0.38411825200000005	0.01992138	0.398270613	0.671903404	0.020079628000000002	0.423838667	0.291461254	0.022588507	0.802192184	0.775993727	0.7692521059999999	0.801861554	0.563518594	0.413259035	0.022757945	0.46704563	0.791783621
cg08067828	0.531000617	0.539068338	0.926427398	0.253309385	0.023831282000000002	0.500165713	0.906635705	0.8914347640000001	0.9293616840000001	0.91256434	0.9184444279999999	0.946267128	0.899117345	0.582156775	0.513180498	0.952990481	0.8685830959999999	0.12431055099999999	0.87372553	0.043508345	0.5815649970000001	0.511796048	0.48833406100000004	0.075088913	0.484699056	0.519026825	0.416995114	0.0435005	0.30376375	0.508975129	0.559913633	0.931442331	0.9205488470000001	0.06332732	0.08773448699999999	0.506765876	0.438939625	0.904100612	0.857577279	0.025400667999999998	0.934063056	0.45664955799999996	0.480211161	0.575527931	0.8828275459999999	0.8910842729999999	0.578572821	0.474294596	0.034769792
cg08088390	0.040174622	0.052730927000000004	0.52863474	0.670924549	0.557213383	0.499760097	0.575375476	0.03996055	0.539453952	0.922981603	0.038012391	0.34776225299999997	0.41712569899999996	0.888831605	0.9294394220000001	0.07048678900000001	0.9363502840000001	0.939880477	0.565887202	0.10330809699999999	0.623201164	0.029841977000000002	0.862900201	0.5613412529999999	0.552422259	0.533871302	0.593490383	0.58609475	0.583826094	0.609563779	0.039018655	0.02822337	0.569823152	0.569049095	0.052643357	0.927029662	0.48512630100000004	0.02623365	0.906533327	0.49261528200000004	0.558652932	0.040095259	0.542302001	0.066202207	0.516461562	0.5530812970000001	0.949656505	0.508750416	0.529362316
cg08089410	0.46486074200000005	0.031807845	0.9157167940000001	0.612452915	0.565760316	0.077806821	0.464083234	0.917459068	0.50070105	0.60568382	0.555830663	0.953116495	0.930697399	0.571493646	0.473139363	0.09324897800000001	0.951365658	0.112337635	0.574157247	0.947671385	0.881783977	0.463534906	0.9340346270000001	0.927257346	0.050287768	0.530154561	0.592797832	0.5194738010000001	0.077791755	0.119107875	0.937530651	0.624044304	0.447417489	0.544067839	0.5034104620000001	0.900185232	0.528986802	0.508732428	0.920890433	0.027295829	0.6773580990000001	0.337851023	0.951238646	0.542701411	0.03384019	0.036012531	0.9032796809999999	0.9458410290000001	0.940651095
cg08106532	0.8161979859999999	0.5595879029999999	0.45536261100000003	0.506038436	0.713471118	0.500867169	0.514467955	0.44118036299999996	0.92344134	0.892086445	0.456636065	0.835169003	0.103145937	0.920673829	0.138648117	0.129984371	0.447314353	0.9475455690000001	0.522145107	0.8292309609999999	0.43941344	0.458351113	0.42956534799999996	0.89232487	0.898969035	0.9095735209999999	0.524579245	0.031641307	0.923759146	0.887895744	0.492595176	0.8970947220000001	0.833022351	0.490138189	0.4817356	0.8699778109999999	0.50324662	0.50696891	0.876001626	0.853853199	0.457322434	0.898416445	0.8842532759999999	0.101657112	0.9349550659999999	0.082678773	0.458767584	0.491376046	0.900817377
cg08113549	0.555625452	0.5262675170000001	0.939090505	0.9479592290000001	0.541820586	0.9357890729999999	0.542363626	0.614216228	0.5073343929999999	0.629338855	0.046404083	0.937699567	0.08838697400000001	0.689158092	0.459305265	0.518540753	0.40564686	0.074310305	0.047991455999999995	0.94033497	0.548337969	0.18998655	0.494409495	0.949237942	0.896301805	0.574164392	0.842905922	0.931114252	0.899705875	0.283296306	0.7099428240000001	0.6303290739999999	0.497924686	0.132418843	0.222453688	0.34151883200000005	0.48677884200000004	0.034856619	0.05171835	0.021114962999999997	0.858644713	0.46998211799999995	0.10971615	0.966282449	0.548279481	0.5453510460000001	0.502489568	0.960261185	0.031312627
cg08115675	0.50226138	0.9364020959999999	0.5140899329999999	0.07080861	0.930376038	0.083288376	0.862083626	0.941317752	0.927035004	0.027281311000000003	0.47068907200000004	0.482003123	0.529629469	0.946870097	0.108099954	0.6992357240000001	0.039584922	0.94970601	0.116827296	0.331781634	0.5356090720000001	0.7034825809999999	0.85875139	0.065087491	0.9465948959999999	0.963493582	0.523519446	0.59252184	0.442894248	0.5627377020000001	0.043886857	0.863957089	0.9344377359999999	0.13443892	0.904213952	0.917927522	0.511245031	0.486337943	0.92532694	0.51117642	0.286391034	0.9198728890000001	0.48434659799999996	0.26483626600000004	0.27639806100000003	0.598790594	0.021972551	0.945532006	0.957562402
cg08123701	0.535345941	0.504195116	0.839604949	0.488380054	0.045652328	0.027948417000000003	0.852201544	0.420864423	0.822457357	0.030858081000000002	0.875431321	0.917138144	0.3869277	0.905948667	0.563957491	0.837690535	0.46250750799999996	0.443561266	0.802551362	0.9283886999999998	0.90886112	0.899497834	0.45125277799999997	0.9041519240000001	0.403207638	0.527597467	0.023165289	0.40252286299999995	0.48243181700000004	0.91784009	0.927317198	0.021075231	0.829870071	0.8302665159999999	0.45863265299999995	0.789325141	0.023461327999999997	0.40157481899999997	0.21819760600000002	0.412460295	0.897637586	0.450507184	0.831757255	0.9135865940000001	0.059182807999999996	0.504568855	0.025828637999999998	0.8857839279999999	0.889890759
cg08153316	0.849514112	0.493580209	0.678546428	0.498001784	0.886560018	0.025334448	0.775235111	0.026058203999999998	0.912897121	0.529275021	0.514426096	0.938710528	0.086125916	0.7008457359999999	0.941263651	0.859675994	0.536744761	0.43594762299999995	0.5716693310000001	0.18008742600000002	0.530723873	0.07162148900000001	0.037194825	0.038772139	0.91534957	0.8444871820000001	0.906045896	0.48406404700000005	0.478483682	0.9188014959999999	0.904189134	0.91453088	0.895466636	0.8497237990000001	0.44093535899999997	0.831215796	0.041011882	0.457267902	0.028390371	0.443475526	0.52876972	0.475894453	0.8947469020000001	0.481774621	0.888866723	0.912719485	0.483170169	0.88685888	0.469725109
cg08173491	0.869893845	0.457540599	0.101554455	0.457705409	0.829946665	0.17236458600000001	0.704274925	0.37896268200000005	0.47069939299999997	0.038678235	0.86438831	0.460853821	0.6833823990000001	0.542076354	0.34701170299999995	0.795432543	0.420828176	0.926549182	0.13493021800000002	0.04447647	0.784499673	0.458865884	0.773687722	0.46167993700000004	0.061497574000000006	0.501356211	0.9557709809999999	0.10194050699999999	0.476987624	0.123565071	0.446032452	0.43218172	0.882046965	0.858718199	0.18432204300000002	0.156121103	0.605760645	0.46315484100000004	0.04612085	0.9114592440000001	0.433090989	0.130887621	0.134175627	0.478661834	0.41538326600000003	0.27935078	0.465837734	0.07634489700000001	0.484226685
cg08177288	0.5126475779999999	0.767678148	0.05249547	0.09241809699999999	0.036270417	0.054806614000000003	0.100574114	0.49712269600000003	0.86390731	0.8661730120000001	0.548588457	0.590327567	0.045678672000000003	0.458372203	0.172967862	0.468561117	0.876058608	0.702133163	0.044964065	0.44004065299999995	0.037480557000000005	0.567467316	0.830839826	0.9112469790000001	0.448435772	0.7765876509999999	0.041683815	0.543227494	0.48996675799999995	0.19833867800000002	0.066763558	0.9092897440000001	0.296452096	0.500412858	0.48663686100000003	0.822440092	0.870022231	0.885482876	0.31625168	0.041696337	0.8955218009999999	0.609817069	0.8879105979999999	0.531084937	0.880848993	0.6759890679999999	0.08437378300000001	0.482696023	0.041693112000000004
cg08190298	0.36773373600000003	0.460473123	0.9025381570000001	0.152184818	0.030922072999999998	0.447314886	0.338209951	0.520994061	0.48130731299999996	0.035252213	0.42207134799999996	0.09838425099999999	0.874162016	0.49601073799999995	0.457456376	0.059066385	0.116980974	0.511596607	0.44645870600000004	0.534262764	0.388210176	0.480074392	0.04831504	0.926907577	0.485828781	0.930708932	0.550165302	0.9253490120000001	0.43164455	0.889675618	0.45189668	0.494551405	0.8363329890000001	0.508521172	0.441893314	0.10794065	0.47555567600000004	0.819257729	0.516612341	0.026640814	0.490119443	0.041372572	0.875745632	0.91526054	0.019736329	0.426386285	0.52543829	0.049372525	0.46790239
cg08200897	0.050422419	0.562671391	0.50248361	0.57194659	0.930421171	0.43741632399999997	0.529585723	0.54454115	0.4673433	0.033271015	0.5626631670000001	0.616248693	0.94013898	0.607278526	0.8663721740000001	0.946063785	0.427904344	0.9344238229999999	0.9059641070000001	0.18184482100000002	0.031783063	0.858367353	0.873543356	0.026404336	0.053822089000000004	0.5844184729999999	0.9416842590000001	0.565852742	0.49948831899999996	0.030813665	0.9186541490000001	0.51407043	0.546754463	0.107106621	0.918198471	0.605940214	0.47447662	0.901626092	0.834666638	0.042358212	0.54273593	0.511614109	0.576680353	0.585510192	0.914762747	0.924847366	0.041293603	0.526675256	0.528179113
cg08221177	0.938128625	0.6561216870000001	0.664712227	0.704524995	0.933453657	0.5857386920000001	0.9253397790000001	0.91104661	0.554154641	0.93269494	0.056978165	0.94451803	0.07959280099999999	0.9017092940000001	0.719421001	0.593672766	0.050053172	0.055166753	0.634795393	0.106428806	0.034369937	0.08395503800000001	0.491144307	0.037493419	0.031405683	0.9432149320000001	0.589696342	0.04625404599999999	0.037820658	0.032397155	0.041182117000000004	0.5261868160000001	0.17798681	0.5729397279999999	0.049694933	0.565622041	0.033951495	0.023885099	0.58817826	0.606960839	0.548356767	0.9283811040000001	0.066743951	0.058597786	0.608503082	0.872949215	0.700448437	0.530332764	0.953283283
cg08221916	0.044052364000000004	0.042108762	0.032268076	0.363524677	0.49160117299999995	0.9065775090000001	0.40816516399999997	0.635991355	0.660538129	0.034699755	0.9285197209999999	0.537993529	0.038692172999999996	0.528225351	0.103813129	0.886351676	0.624142393	0.901883022	0.443842495	0.435420704	0.033893978	0.021790646	0.049474314000000005	0.45145456700000003	0.5225795839999999	0.665269016	0.030741502	0.57039605	0.037786897	0.05429332	0.033611844	0.930473557	0.06169299	0.5507224620000001	0.065286919	0.043017379	0.917972806	0.568739251	0.521019852	0.472003034	0.678001147	0.899078688	0.546402638	0.49646185600000003	0.936733493	0.033955932	0.093526055	0.921175028	0.516981905
cg08235978	0.46403206700000005	0.040375153	0.066703941	0.855678553	0.082940203	0.48672522100000004	0.8307187690000001	0.40401893299999997	0.9028910459999999	0.06011479	0.875508025	0.439134289	0.879697707	0.046990359	0.526225092	0.652193539	0.517564496	0.504740858	0.885409962	0.7424451609999999	0.034955825	0.42271243	0.049899522	0.488340816	0.599065087	0.15359425599999998	0.026096767000000003	0.478357281	0.836378218	0.769849848	0.46308107600000004	0.889162259	0.049304147	0.432681666	0.855114223	0.790730589	0.036001862999999995	0.457187626	0.430514257	0.846369099	0.497985027	0.8497500309999999	0.508398679	0.052458137	0.458830444	0.545126719	0.510709347	0.488115681	0.191362854
cg08247166	0.357677718	0.461527488	0.894674403	0.520588449	0.569506968	0.504322431	0.632466498	0.491103002	0.10872371900000001	0.932036155	0.9004630779999999	0.94482014	0.562698479	0.930141868	0.437195657	0.601596021	0.95066454	0.9505855590000001	0.9390648009999999	0.194784966	0.530894675	0.563894065	0.58203253	0.056915982000000004	0.522521032	0.524775839	0.043028349	0.9385683909999999	0.07208487599999999	0.570760255	0.45127180899999997	0.950783231	0.068981236	0.916459417	0.49275609200000003	0.559298055	0.056310465999999997	0.8959042709999999	0.559635467	0.55463802	0.541889136	0.935148768	0.584446055	0.597177041	0.037824582999999995	0.547205489	0.652435965	0.9615772579999999	0.035563646000000004
cg08254089	0.047438786	0.046894005	0.91966254	0.541423228	0.826085121	0.08470238599999999	0.79890946	0.358324255	0.378466466	0.9396420129999999	0.48254546	0.858118808	0.026480922999999996	0.529757791	0.058100762	0.49220040200000004	0.581155785	0.819244138	0.89751241	0.8992078520000001	0.04777879	0.490191683	0.489732021	0.8969669140000001	0.424311034	0.49540572899999996	0.55694516	0.503808421	0.90987823	0.051730318	0.9009060790000001	0.590051415	0.811488632	0.466221713	0.8151256179999999	0.46728755299999997	0.046200584	0.047552946	0.479831293	0.029839208	0.8712703470000001	0.823177495	0.8745063559999999	0.837401174	0.030834731	0.572475054	0.91152924	0.458537449	0.865562602
cg08291683	0.6201634770000001	0.059221249000000004	0.214587427	0.784571802	0.815436362	0.536026741	0.057821409000000004	0.857152372	0.5194331870000001	0.565308117	0.913288861	0.896306202	0.739551607	0.890280856	0.882681692	0.5291520829999999	0.586313829	0.135377577	0.903454678	0.6467202910000001	0.5448104739999999	0.344858124	0.043772219	0.570117255	0.852589678	0.13297830800000002	0.39364315	0.688920416	0.925106888	0.611358437	0.095392065	0.627729922	0.8990736770000001	0.87659286	0.836271482	0.908284825	0.480876741	0.035736034	0.8637982759999999	0.39924231	0.9354323729999999	0.520367724	0.038361154	0.07411347900000001	0.39088118	0.462231049	0.469054054	0.447075616	0.5790332220000001
cg08313539	0.471034601	0.045599851	0.131731028	0.600106193	0.082148515	0.618539031	0.9182553170000001	0.044825280999999995	0.681855076	0.053998673	0.912126918	0.551883538	0.9240141890000001	0.600058853	0.7195554209999999	0.610364852	0.629663899	0.9098998140000001	0.09713307	0.358085845	0.666754692	0.07978108	0.098730851	0.911384243	0.545154989	0.922424265	0.948060673	0.042015844000000004	0.934579475	0.554380799	0.569521639	0.816066255	0.543230545	0.066810158	0.909680365	0.052373874	0.58300477	0.5522830479999999	0.595353537	0.073658044	0.549889779	0.5300181110000001	0.6249357529999999	0.9357803859999999	0.8828683429999999	0.659923362	0.931992588	0.529557176	0.5684972079999999
cg08353078	0.099994741	0.621963057	0.858166937	0.849211822	0.44436012799999997	0.146971586	0.540167121	0.637047522	0.91753111	0.592297014	0.612506466	0.049072853	0.631326426	0.195535178	0.156612096	0.866307342	0.653113281	0.6843688840000001	0.41760278	0.614093763	0.829508288	0.9021866359999999	0.066389065	0.5735797739999999	0.6944080640000001	0.940610156	0.9277356659999999	0.562258361	0.505835419	0.785663198	0.425551568	0.49039491799999996	0.5511480670000001	0.53164701	0.616518961	0.883273599	0.493143134	0.917342377	0.875789325	0.35857072100000004	0.644122788	0.8517466159999999	0.5076691170000001	0.077113137	0.609428557	0.34322611700000005	0.42479238700000005	0.556796648	0.604557255
cg08355702	0.780725605	0.534817757	0.577338992	0.192986911	0.9099823840000001	0.880633552	0.851556819	0.610445295	0.637429528	0.052658367000000005	0.76676352	0.11259849999999999	0.06783521299999999	0.151592639	0.632560135	0.40366626200000005	0.21072002399999998	0.103995865	0.603094372	0.7400462179999999	0.041658895	0.532427854	0.58366173	0.606759412	0.576262102	0.6409721970000001	0.55936916	0.927565713	0.9056415870000001	0.7529919509999999	0.62871335	0.48893683299999996	0.669025551	0.8546676529999999	0.253300391	0.527579363	0.61236495	0.09434263300000001	0.833928957	0.09353749800000001	0.627801976	0.892521178	0.188899366	0.62669234	0.530003979	0.58747717	0.213352393	0.339065813	0.05636911
cg08369068	0.6848810209999999	0.048723079	0.661565482	0.425547963	0.053899937	0.48139550700000006	0.939075723	0.928275558	0.62871979	0.632216514	0.651764926	0.55446144	0.9263974009999999	0.945180481	0.434388062	0.957597611	0.412928896	0.046860609000000004	0.039877259	0.884284545	0.936065906	0.76181303	0.81350543	0.511284776	0.516690291	0.040981723	0.050569907000000004	0.9464026	0.625012967	0.15591548800000002	0.886854923	0.033746768999999996	0.06962835099999999	0.9366626859999999	0.527242918	0.5485620729999999	0.037807737	0.568030923	0.901402892	0.047227753	0.93300849	0.928818805	0.040334891	0.081283513	0.880376222	0.461308675	0.07442263	0.896518337	0.496927171
cg08375256	0.630151346	0.056155798	0.587142516	0.626353522	0.6807342359999999	0.59082899	0.500450127	0.7930928740000001	0.920505722	0.850627204	0.626588565	0.617459577	0.07934247700000001	0.737244604	0.412318175	0.82466939	0.912445863	0.068633018	0.634705327	0.536010298	0.04963505	0.519014347	0.558849115	0.518242408	0.548954674	0.214334451	0.125336381	0.7267721159999999	0.8200644340000001	0.23003497899999997	0.49971435700000005	0.816939851	0.42122019299999997	0.564752632	0.903007126	0.06609670599999999	0.418992873	0.916201479	0.796401138	0.061986685	0.910394019	0.38264393	0.5460525079999999	0.6534388320000001	0.12480722300000001	0.530417824	0.5213358229999999	0.620682553	0.622468489
cg08376462	0.052171790999999995	0.9333658579999999	0.49365981299999995	0.48558281600000003	0.92139916	0.492683286	0.10891835400000001	0.401324736	0.044353712	0.458920265	0.643369092	0.479372856	0.467021691	0.8560585629999999	0.14807263699999998	0.927441533	0.610871179	0.913678703	0.933575163	0.916772617	0.507947887	0.516828324	0.863022165	0.8931195590000001	0.303487246	0.896693854	0.038343207000000004	0.072167624	0.553334432	0.904984997	0.52324889	0.038527543	0.553379796	0.910014247	0.148338471	0.509202048	0.8705127309999999	0.545332701	0.58134535	0.526731846	0.888380088	0.606857261	0.9012790629999999	0.950442668	0.25043504	0.066075154	0.044309549000000004	0.90061424	0.903652164
cg08378286	0.091071153	0.509208074	0.5054722389999999	0.171365035	0.89000598	0.5311598160000001	0.5029855289999999	0.8427111890000001	0.9141083659999999	0.04386135	0.501496462	0.069374691	0.041598057	0.123491708	0.803752007	0.906928388	0.703635171	0.512609135	0.849660509	0.514174825	0.070099199	0.464122637	0.492486918	0.037100567	0.897303855	0.123798151	0.031034615	0.027920132	0.9138533870000001	0.067822331	0.031808807	0.9314872240000001	0.5086161779999999	0.529156411	0.6925886590000001	0.511199965	0.511612692	0.506007761	0.478046353	0.457838597	0.9282604720000001	0.614459525	0.084716548	0.494988611	0.34683318799999996	0.55293237	0.579037797	0.48347853700000004	0.50037386
cg08378913	0.053547820999999995	0.931045727	0.547254301	0.556178127	0.759950866	0.05622121099999999	0.830908967	0.03402721	0.890359338	0.93971491	0.074883174	0.929536555	0.040041133	0.640758997	0.545886685	0.071132177	0.65635985	0.705652418	0.03791544	0.90087964	0.916037792	0.096338564	0.072454738	0.926007591	0.923936964	0.893778634	0.625102891	0.56522021	0.5426192989999999	0.053875558	0.040816927999999995	0.5725435879999999	0.49581383700000004	0.571412925	0.538135762	0.06780233	0.47125350200000005	0.5103131160000001	0.882134337	0.87769948	0.463812026	0.523616357	0.5321700739999999	0.051010097000000004	0.900289105	0.563710913	0.5567068620000001	0.930619141	0.8927575409999999
cg08389686	0.5273857129999999	0.42647044	0.425579893	0.69420079	0.540362969	0.524832262	0.23227368699999998	0.408527	0.043301119000000006	0.913793243	0.831574569	0.4804834	0.926159321	0.9060743520000001	0.511171046	0.272158519	0.5543669179999999	0.55367987	0.536739929	0.12882079300000002	0.9141969809999999	0.270420514	0.485095981	0.9096458159999999	0.087964733	0.588700321	0.92145336	0.46642410100000004	0.239253254	0.8829211579999999	0.545920317	0.78604343	0.5280170989999999	0.51781474	0.44482884799999994	0.57238496	0.5928076999999999	0.589514059	0.893556648	0.061310801	0.5631042510000001	0.5430376720000001	0.570601215	0.167562458	0.060601892000000004	0.885906043	0.550902171	0.5179209060000001	0.649013882
cg08395093	0.60444452	0.137570586	0.802711556	0.812811904	0.520350038	0.11524469400000001	0.47896864200000006	0.5101707879999999	0.11591343900000001	0.845262095	0.14593446599999998	0.086626274	0.5676762320000001	0.624967513	0.6002337320000001	0.458871253	0.136620098	0.514536627	0.781284613	0.568108459	0.5355411720000001	0.182614043	0.538808659	0.7221732820000001	0.096520371	0.817418743	0.8462994979999999	0.547943596	0.11362726199999999	0.816109172	0.111693372	0.409954757	0.5083713470000001	0.598241338	0.60370095	0.09821730699999999	0.492757669	0.544822391	0.826277791	0.104112889	0.84324834	0.45444085100000003	0.839226823	0.8145099170000001	0.6517124	0.463715683	0.11632126599999999	0.46728759799999997	0.544170707
cg08418111	0.049323322	0.041204245	0.409505615	0.92221179	0.580762235	0.9371321640000001	0.08065308	0.035676886	0.95566908	0.502458696	0.9334512979999999	0.947996035	0.040237598	0.041602548999999996	0.040180792	0.035553862	0.048804121	0.9183866190000001	0.647142166	0.873045718	0.034450773999999997	0.047749081	0.577197069	0.561334862	0.9426409659999999	0.93328877	0.528525594	0.9507755809999999	0.6709304429999999	0.7215111670000001	0.688595783	0.635866145	0.05514731	0.528710487	0.940786899	0.925041056	0.095662889	0.10678072400000001	0.706056825	0.041471152000000004	0.557315687	0.950243572	0.06071514099999999	0.43160369299999995	0.60399525	0.561434592	0.657471821	0.94739931	0.500945901
cg08450554	0.165950396	0.480180008	0.413781125	0.920880765	0.529499605	0.10401038900000001	0.8229337659999999	0.041602367	0.517362715	0.047560841	0.909331642	0.853185005	0.089150384	0.789507828	0.522731611	0.808148687	0.484952751	0.04617803400000001	0.501758931	0.059744505999999996	0.056029524000000004	0.454946014	0.124919845	0.207792764	0.47193372200000006	0.653806685	0.883859829	0.41322687799999996	0.5085308629999999	0.9181449	0.456753794	0.45405239	0.8303726290000001	0.141645397	0.500704818	0.5269719979999999	0.8794551979999999	0.462015855	0.060713456	0.444837143	0.8851940629999999	0.906723187	0.546269125	0.560216439	0.468073366	0.868574787	0.929303835	0.859149305	0.483902571
cg08453609	0.567074947	0.48407986	0.041697517	0.15257433	0.922692225	0.553488551	0.598608957	0.038530451	0.58300723	0.037775404	0.9295740240000001	0.085926153	0.5433770370000001	0.791951527	0.668903738	0.9314228790000001	0.038328158	0.49341941	0.044906293	0.049828305999999996	0.027542827000000002	0.40215563600000004	0.9342608920000001	0.556063043	0.03236672	0.9423338309999999	0.057175319	0.04824271	0.063375545	0.11262888300000001	0.040756583	0.939395663	0.515385006	0.49347518799999995	0.05799014	0.550707507	0.025154441	0.535141557	0.5247208760000001	0.596138674	0.5759114120000001	0.547861342	0.9434129609999999	0.5669643089999999	0.07197282599999999	0.9116367590000001	0.576605706	0.5592379989999999	0.9427148470000001
cg08462089	0.715645555	0.046359524000000006	0.474708818	0.159439039	0.6928649020000001	0.106069864	0.22078144800000002	0.7197119240000001	0.568518805	0.462413881	0.88919377	0.47563549899999996	0.936856725	0.40204240700000005	0.789428151	0.09679822	0.834104946	0.9070177690000001	0.455556115	0.8460148140000001	0.237784584	0.170755632	0.46298863799999995	0.390036555	0.074282924	0.112043562	0.079794589	0.734067818	0.097251571	0.746412272	0.76630059	0.775454456	0.719591911	0.050563495	0.735751626	0.39837047600000003	0.048540375999999996	0.030388454	0.041990147	0.715385298	0.792432082	0.757068765	0.46522182100000004	0.480154187	0.446561515	0.393209222	0.030570065	0.478400439	0.753396515
cg08484383	0.444369502	0.147540809	0.38674858700000003	0.125786695	0.5014544360000001	0.516162765	0.400379795	0.879554422	0.932481082	0.9601936520000001	0.573062953	0.455340274	0.95602322	0.933610733	0.9328065170000001	0.527899296	0.9495279759999999	0.42835221	0.954018562	0.203003483	0.47377811700000005	0.042149686	0.893348787	0.914844821	0.525864545	0.043846114000000005	0.47808471700000005	0.019401807	0.044288834000000006	0.48847536399999997	0.43220798	0.020535182	0.896929092	0.41858929200000006	0.47406101	0.834658817	0.018926856000000002	0.791947033	0.831953939	0.016935693	0.87472154	0.46653534	0.48670955	0.040716961	0.051983254000000007	0.01749804	0.031226999999999998	0.9180712879999999	0.841161677
cg08504290	0.02528072	0.943694313	0.076527651	0.841651826	0.42456958100000003	0.353713835	0.36158604299999997	0.7028134340000001	0.41750455299999994	0.421230018	0.912595652	0.614146987	0.412168973	0.479405213	0.814774793	0.27879536899999996	0.18645584	0.303011193	0.921021305	0.806092082	0.504537274	0.9059303790000001	0.433461648	0.035048676	0.91724678	0.032513846	0.028948883999999998	0.508084752	0.917378105	0.93216228	0.913838443	0.540065809	0.540881353	0.932987727	0.039273806	0.539085661	0.9414929590000001	0.495180223	0.021655722000000002	0.504165348	0.49817277600000004	0.9296803359999999	0.045313393	0.429306709	0.035582946000000004	0.782995087	0.49962501200000003	0.025513172999999997	0.93398819
cg08532726	0.8931007	0.524166236	0.916658491	0.6293644079999999	0.619477824	0.569112877	0.042545821	0.520444483	0.885186028	0.618067897	0.923994331	0.035573218999999996	0.584885199	0.595142108	0.534118689	0.06853817599999999	0.040056566	0.936117504	0.49135492	0.057934828	0.55454868	0.864384898	0.049181527	0.064832591	0.538290052	0.603848711	0.5408938679999999	0.074136328	0.24174512399999998	0.59360384	0.553880476	0.932765585	0.9077954890000001	0.075488867	0.571392484	0.551024881	0.055690507	0.592659615	0.059649017	0.049114344000000004	0.578635246	0.068901344	0.9370086409999999	0.530796878	0.9212032790000001	0.04529785	0.427973155	0.050681967	0.568998215
cg08533754	0.268387156	0.913472561	0.694887406	0.049521027999999995	0.8430437820000001	0.594875951	0.72717069	0.911241473	0.925272416	0.9144100409999999	0.918105167	0.117185661	0.05170316900000001	0.042087023	0.6989308000000001	0.41282557	0.880940597	0.615943345	0.9210268909999999	0.696534564	0.544588843	0.636092245	0.887496375	0.591966266	0.43618360799999994	0.08494035900000001	0.050114077	0.054864037000000004	0.056149773	0.060363138	0.532611744	0.566944377	0.485295398	0.608529352	0.05358163	0.55638599	0.03756902	0.561984182	0.892712925	0.039683127	0.9207656359999999	0.5633668829999999	0.918035058	0.580357308	0.058269269000000005	0.042860651	0.614089044	0.76384497	0.170613848
cg08535850	0.049477793	0.176884577	0.540765077	0.031149385	0.836748562	0.48340531299999995	0.019651975	0.8166922240000001	0.021098341	0.019945179	0.017797129	0.573515215	0.551260922	0.6251550889999999	0.32492060300000003	0.162149295	0.894015142	0.931172874	0.053787007000000005	0.181382317	0.84069926	0.031840587999999996	0.36216961	0.45506125399999997	0.9008475770000001	0.421485802	0.571978226	0.657763879	0.92153991	0.492909709	0.321720654	0.02409747	0.029671574	0.446187806	0.565005004	0.493586065	0.030503476	0.022947972999999997	0.531525062	0.042307484000000006	0.919421158	0.025703193	0.85600088	0.13961571	0.038782179	0.764731238	0.440496173	0.8965109370000001	0.529366958
cg08558718	0.629371892	0.032203791	0.8650790159999999	0.560984822	0.916101884	0.036604969	0.531201877	0.168231745	0.038366331000000004	0.560313148	0.583319209	0.799660277	0.18690898399999997	0.368529956	0.368194455	0.45172590700000004	0.605975026	0.028398418999999998	0.05699783	0.282299191	0.911653708	0.389483133	0.560802231	0.586937494	0.074857753	0.038157465	0.030760062999999997	0.747443058	0.025850246	0.022399153999999998	0.060078644	0.558522228	0.945849067	0.594210549	0.624232785	0.492284648	0.026192171	0.5457140460000001	0.02788985	0.5630145679999999	0.357819092	0.535284754	0.5765635889999999	0.123226227	0.07085106099999999	0.542114152	0.870503505	0.92487321	0.035578442
cg08572200	0.608849819	0.030855074	0.637921384	0.464340397	0.94008753	0.096367899	0.524907044	0.6465165429999999	0.271044837	0.087395225	0.506059696	0.032569344	0.510188602	0.584629146	0.535597156	0.452175351	0.033518097000000004	0.9288749690000001	0.038940815	0.236354814	0.601607828	0.450378483	0.56325228	0.420169555	0.36938428700000003	0.36329379799999995	0.8977483009999999	0.9473197309999999	0.9410285509999999	0.095645405	0.57494853	0.077067139	0.494231346	0.505634606	0.102487994	0.481363635	0.027515814	0.940522984	0.938208189	0.548608299	0.8988076209999999	0.545718739	0.059145174	0.537604098	0.8567071409999999	0.9495723909999999	0.035601142	0.5321593960000001	0.9418380040000001
cg08580308	0.42873469399999997	0.075345835	0.800634469	0.7636100859999999	0.450725382	0.803837963	0.18033566199999998	0.19622039600000002	0.841213377	0.46638406200000004	0.416817435	0.798356961	0.048840283	0.8703243420000001	0.42360180000000003	0.584105891	0.17397723199999998	0.431353666	0.038745063999999996	0.613483176	0.090050176	0.430214892	0.447865855	0.799669225	0.14852114	0.421426142	0.911166125	0.138872109	0.533572179	0.46090408200000005	0.041836553	0.699026343	0.852524307	0.785558985	0.275826282	0.788098802	0.079955191	0.458040319	0.080709331	0.7952033009999999	0.368446547	0.49021688700000005	0.838057649	0.116959155	0.8246000040000001	0.517461861	0.041130875	0.42795224600000004	0.35843722200000006
cg08631650	0.530945776	0.517195075	0.065178895	0.81752661	0.08817898199999999	0.48721674299999995	0.8940636809999999	0.089630776	0.057960208	0.554778824	0.535123482	0.561041534	0.50116403	0.899078595	0.579417559	0.49743847	0.480541096	0.5683218329999999	0.093972537	0.530082323	0.08732832800000001	0.150101777	0.46454102799999997	0.557181312	0.54332692	0.510869504	0.516686784	0.046702401	0.430797671	0.06591431	0.5424866660000001	0.943501575	0.09641528	0.574525127	0.079773492	0.563640355	0.573624589	0.9188848140000001	0.774297091	0.528076453	0.93614092	0.069322186	0.5185017670000001	0.48221569700000005	0.04839098	0.46431786799999997	0.059385735	0.544043959	0.543064285
cg08634981	0.07134692200000001	0.510796988	0.5712681279999999	0.088315235	0.8978479859999999	0.592211135	0.048331214000000004	0.940618993	0.9263948390000001	0.05924002900000001	0.065548045	0.5907046739999999	0.6243537060000001	0.9082253859999999	0.07885669599999999	0.610566206	0.511200435	0.587736143	0.9524099070000001	0.519183685	0.38686949600000003	0.5837037629999999	0.580387868	0.919064916	0.587377926	0.07154087	0.582752799	0.34519257200000003	0.949184947	0.672511445	0.045131642	0.12471001300000001	0.507869545	0.547715288	0.65013089	0.040453745	0.9429813490000001	0.524660971	0.610757074	0.542442046	0.065722705	0.578202749	0.943431403	0.526682694	0.553069128	0.9483673159999999	0.06474844099999999	0.045060567	0.040657898
cg08646920	0.36749142	0.422847346	0.42610147	0.774869028	0.432422276	0.074870917	0.092934435	0.73296615	0.5052226679999999	0.075958555	0.892960787	0.528655609	0.8336501359999999	0.250123517	0.753144015	0.422751645	0.406460945	0.6360008220000001	0.926645305	0.8396820340000001	0.038210942000000005	0.48366148	0.460141022	0.908362019	0.812130628	0.426639334	0.368071716	0.101107308	0.779135705	0.5076626670000001	0.9038413759999999	0.36630329	0.488901395	0.476113967	0.497380548	0.885382742	0.43082128399999997	0.8343305390000001	0.34136062799999994	0.826588243	0.066697057	0.860284012	0.46413490700000004	0.067019343	0.52417752	0.040922476	0.638649302	0.460383986	0.052498755999999994
cg08668247	0.509709949	0.917712738	0.905937497	0.5129767679999999	0.037059424	0.019650033	0.85286566	0.473546908	0.938222882	0.091761505	0.045940997000000004	0.026148533999999998	0.9093996120000001	0.91455363	0.5550776070000001	0.515718329	0.35084951799999997	0.5073977510000001	0.644946435	0.535036928	0.020819473999999998	0.058723372999999995	0.443655674	0.447958409	0.9336002859999999	0.5184997370000001	0.509042597	0.479518061	0.9316997929999999	0.8957571759999999	0.49504010299999995	0.928880603	0.481798758	0.056105125	0.446204686	0.847906075	0.027565189	0.030557763999999998	0.8291468790000001	0.475636396	0.467059705	0.877296538	0.432679734	0.39047817799999995	0.628966362	0.033426591	0.026602785	0.030512192	0.908497242
cg08707656	0.941794762	0.951571237	0.586292354	0.103259336	0.512443962	0.046328944000000004	0.57203671	0.446872528	0.553342374	0.050750823	0.427266996	0.593102341	0.932882161	0.486998075	0.877785066	0.613506745	0.921506727	0.5946354110000001	0.025607627999999997	0.951295452	0.030721865	0.110791134	0.486856888	0.47618888299999995	0.505322021	0.924708428	0.412557185	0.034333875	0.579701499	0.516238767	0.047958602	0.461448331	0.572731856	0.46316871	0.8405529009999999	0.854781563	0.033724472	0.475286425	0.475671977	0.46457016799999995	0.425543176	0.485972513	0.898974553	0.87907894	0.47034141	0.661258353	0.636327183	0.505839542	0.05177535
[truncated: 1,224 more rows]
[truncated: 22 more columns]
